# Supplementary material for: Tourism cooperation in the Belt and Road Initiative from economic and spatial insights
Source: PLoS One. 2024 May 20;19(5):e0300392. doi: 10.1371/journal.pone.0300392 (PMC11104584; doi:10.1371/journal.pone.0300392)
Supplement: S1 Data — (ZIP) [file pone.0300392.s001.zip]

Archive with 65 entries (65 files):
- data/Afghanistan.xlsx
- data/Albania.xls
- data/Armenia.xlsx
- data/Azerbaijan.xlsx
- data/Bahrain.xlsx
- data/Bangladesh.xlsx
- data/Belarus.xlsx
- data/Bhutan.xlsx
- data/Bosnia and Herzegovina.xlsx
- data/Brunei.xlsx
- data/Bulgaria.xlsx
- data/Cambodia.xlsx
- data/China.xlsx
- data/Croatia.xlsx
- data/Cyprus.xlsx
- data/Czech Republic.xlsx
- data/Egypt.xlsx
- data/Estonia.xlsx
- data/Georgia.xlsx
- data/Greece.xlsx
- data/Hungary.xlsx
- data/India.xlsx
- data/Indonesia.xlsx
- data/Iran.xlsx
- data/Iraq.xlsx
- data/Israel.xlsx
- data/Jordan.xlsx
- data/Kazakhstan.xlsx
- data/Kuwait.xlsx
- data/Kyrgyzstan.xlsx
- data/Laos.xlsx
- data/Latvia.xlsx
- data/Lebanon.xlsx
- data/Lithuania.xlsx
- data/Macedonia.xlsx
- data/Malaysia.xlsx
- data/Maldives.xlsx
- data/Moldova.xlsx
- data/Mongolia.xlsx
- data/Montenegro.xlsx
- data/Myanmar.xlsx
- data/Nepal.xlsx
- data/Oman.xlsx
- data/Pakistan.xlsx
- data/Palestine.xlsx
- data/poland.xlsx
- data/Qatar.xlsx
- data/Romania.xlsx
- data/Russia.xlsx
- data/Saudi Arabia.xlsx
- data/Serbia.xlsx
- data/Singapore.xlsx
- data/Slovakia.xlsx
- data/Slovenia.xlsx
- data/Sri Lanka.xlsx
- data/Tajikistan.xlsx
- data/Thailand.xlsx
- data/the Philippines.xlsx
- data/The United Arab Emirates.xlsx
- data/T¿╣rkiye.xlsx
- data/Turkmenistan.xlsx
- data/Ukraine.xlsx
- data/Uzbekistan.xlsx
- data/Vietnam.xlsx
- data/Yemen.xlsx
