# Supplementary material for: Tourism cooperation in the Belt and Road Initiative from economic and spatial insights
Source: PLoS One. 2024 May 20;19(5):e0300392. doi: 10.1371/journal.pone.0300392 (PMC11104584; doi:10.1371/journal.pone.0300392)
Supplement: S1 Data — (ZIP) [file pone.0300392.s001.zip › data/Afghanistan.xlsx]

## Sheet: Sheet1
Country Name	Indicator Name	2000	2001	2002	2003	2004	2005	2006	2007	2008	2009	2010	2011	2012	2013	2014	2015	2016	2017
Afghanistan	International travel, expenditure (current US $)									38000000	65000000	108000000	269000000	103000000	137000000	148000000	136000000	88000000
Afghanistan	International tourism, revenue (current US $)									47000000	90000000	169000000	152000000	177000000	191000000	92000000	88000000	51000000
Afghanistan	International tourism, departures
Afghanistan	International tourism, number of arrivals
Afghanistan	Gross National Income per capita (GNI) as measured by graph set (current US $)					210	250	270	330	360	460	500	560	670	680	650	600	580	570
Afghanistan	Consumer Price Index (2010 = 100)					63.1319	71.141	76.3022	82.7748	108.067	99.1154	100	110.202	118.156	127.2	133.057	132.118	137.905
Afghanistan	Population, total	20093756	20966463	21979923	23064851	24118979	25070798	25893450	26616792	27294031	28004331	28803167	29708599	30696958	31731688	32758020	33736494	34656032	35530081
Afghanistan	International murder rate (per 100,000 people)										3.98153	3.41282	4.14358	6.34591
