# Supplementary material for: Tourism cooperation in the Belt and Road Initiative from economic and spatial insights
Source: PLoS One. 2024 May 20;19(5):e0300392. doi: 10.1371/journal.pone.0300392 (PMC11104584; doi:10.1371/journal.pone.0300392)
Supplement: S1 Data — (ZIP) [file pone.0300392.s001.zip › data/Albania.xls]

## Sheet: Sheet1
Country Name	Indicator Name	2000	2001	2002	2003	2004	2005	2006	2007	2008	2009	2010	2011	2012	2013	2014	2015	2016	2017
Albania	International travel, expenditure (current US $)	290000000	269000000	386000000	507000000	669000000	808000000	989000000	1331000000	1644000000	1693000000	1454000000	1678000000	1374000000	1567000000	1689000000	1311000000	1338000000	1454000000
Albania	International tourism, revenue (current US $)	398000000	451000000	492000000	537000000	756000000	880000000	1057000000	1479000000	1848000000	2014000000	1780000000	1833000000	1623000000	1670000000	1849000000	1614000000	1821000000	1717500000
Albania	International tourism, departures		955000	1303000	1350000	1694000	2097000	2616000	2979000	3716000	3404000	3443000	4120000	3959000	3928000	4146000	4504000	4852000	5152000
Albania	International tourism, number of arrivals	317000	354000	470000	557000	645000	748000	937000	1062000	1247000	1711000	2191000	2469000	3156000	2857000	3341000	3784000	4070000	4370000
Albania	Gross National Income per capita (GNI) as measured by graph set (current US $)	1170	1330	1410	1690	2150	2670	3090	3480	3950	4230	4360	4410	4360	4540	4540	4390	4320	4320
Albania	Consumer Price Index (2010 = 100)	74.1537	76.458	82.3992	82.7981	84.6859	86.69	88.7452	91.3478	94.4164	96.5696	100	103.45	105.552	107.597	109.326	111.414	112.834	115.084
Albania	Population, total	3089027	3060173	3051010	3039616	3026939	3011487	2992547	2970017	2947314	2927519	2913021	2905195	2900401	2895092	2889104	2880703	2876101	2873457
Albania	International murder rate (per 100,000 people)	4.19607	7.04584	6.92523	5.3359	4.22888	5.00133	3.11034	3.47233	3.10865	2.86907	4.31896	4.85195	5.37664	4.24806	4.00579	2.25768	2.69893	2.4783
