# Supplementary material for: Tourism cooperation in the Belt and Road Initiative from economic and spatial insights
Source: PLoS One. 2024 May 20;19(5):e0300392. doi: 10.1371/journal.pone.0300392 (PMC11104584; doi:10.1371/journal.pone.0300392)
Supplement: S1 Data — (ZIP) [file pone.0300392.s001.zip › data/Armenia.xlsx]

## Sheet: Sheet1
Country Name	Indicator Name	2000	2001	2002	2003	2004	2005	2006	2007	2008	2009	2010	2011	2012	2013	2014	2015	2016	2017
Armenia	International travel, expenditure (current US $)	56000000	59000000	85000000	97000000	216000000	255000000	300000000	430000000	494000000	496000000	641000000	756000000	874000000	1007000000	1101000000	1057000000	1119000000	1189000000
Armenia	International tourism, revenue (current US $)	52000000	81000000	81000000	90000000	188000000	243000000	406000000	522000000	564000000	570000000	694000000	762000000	853000000	905000000	994000000	956000000	988000000	1088000000
Armenia	International tourism, departures	111000	110000	131000	169000	221000	269000	329000	468000	516000	526000	563000	715000	965000	1083000	1198000	1187000	1263000	1363000
Armenia	International tourism, number of arrivals	45000	123000	162000	206000	263000	319000	382000	511000	558000	575000	684000	758000	963000	1084000	1204000	1192000	1260000	1360000
Armenia	Gross National Income per capita (GNI) as measured by graph set (current US $)	660	710	800	960	1170	1540	2020	2760	3600	3330	3470	3530	3880	4120	4150	4030	3770	4000
Armenia	Consumer Price Index (2010 = 100)	65.0006	67.0454	67.7562	70.9553	75.8947	76.3796	78.5888	82.0525	89.3961	92.4416	100	107.65	110.404	116.796	120.278	124.766	123.015	124.21
Armenia	Population, total	3069588	3050655	3033897	3017806	3000612	2981259	2958500	2933056	2908220	2888584	2877311	2875581	2881922	2893509	2906220	2916950	2924816	2930450
Armenia	International murder rate (per 100,000 people)	2.96457	2.88463	2.2743	2.51839	2.7661	1.94549	2.67027	2.62525	3.33537	3.35805	1.94626	2.46907	2.25544	2.17729	2.47744	2.57118	2.97813	2.48809
