# Supplementary material for: Tourism cooperation in the Belt and Road Initiative from economic and spatial insights
Source: PLoS One. 2024 May 20;19(5):e0300392. doi: 10.1371/journal.pone.0300392 (PMC11104584; doi:10.1371/journal.pone.0300392)
Supplement: S1 Data — (ZIP) [file pone.0300392.s001.zip › data/Azerbaijan.xlsx]

## Sheet: Sheet1
Country Name	Indicator Name	2000	2001	2002	2003	2004	2005	2006	2007	2008	2009	2010	2011	2012	2013	2014	2015	2016	2017
Azerbaijan	International travel, expenditure (current US $)	138000000	119000000	110000000	120000000	140000000	188000000	256000000	381000000	456000000	488000000	856000000	1778000000	2617000000	3032000000	3163000000	2743000000	2593000000	2668000000
Azerbaijan	International tourism, revenue (current US $)	68000000	57000000	63000000	70000000	79000000	100000000	201000000	317000000	382000000	545000000	792000000	1500000000	2634000000	2618000000	2713000000	2535000000	2855000000	2695000000
Azerbaijan	International tourism, departures	1326000	1130000	1141000	1475000	1473000	1830000	1836000	1631000	2162000	2363000	3176000	3550000	3874000	4285000	4244000	4096000	4282000	4189000
Azerbaijan	International tourism, number of arrivals	385000	476000	576000	768000	989000	693000	682000	732000	1043000	1005000	1280000	1562000	1986000	2130000	2160000	1922000	2044000	2130000
Azerbaijan	Gross National Income per capita (GNI) as measured by graph set (current US $)	610	660	720	820	950	1270	1890	2710	3900	4830	5410	5560	6480	7450	7700	6550	4760	4080
Azerbaijan	Consumer Price Index (2010 = 100)	48.9678	49.7255	51.1034	52.245	55.7501	61.1464	66.2669	77.2641	93.3285	94.6361	100	107.852	109.004	111.641	113.193	117.731	132.388	149.472
Azerbaijan	Population, total	8048600	8111200	8171950	8234100	8306500	8391850	8484550	8581300	8763400	8947243	9054332	9173082	9295784	9416801	9535079	9649341	9757812	9862429
Azerbaijan	International murder rate (per 100,000 people)	2.78231	2.65942	2.56131	2.18864	2.37901	2.24861	2.20157	2.16636	2.1764	2.2364	2.28066	2.24027	2.18027	2.35475	2.48322	2.28791	2.14125	2.21458
