# Supplementary material for: Tourism cooperation in the Belt and Road Initiative from economic and spatial insights
Source: PLoS One. 2024 May 20;19(5):e0300392. doi: 10.1371/journal.pone.0300392 (PMC11104584; doi:10.1371/journal.pone.0300392)
Supplement: S1 Data — (ZIP) [file pone.0300392.s001.zip › data/Bahrain.xlsx]

## Sheet: Sheet1
Country Name	Indicator Name	2000	2001	2002	2003	2004	2005	2006	2007	2008	2009	2010	2011	2012	2013	2014	2015	2016	2017
Bahrain	International travel, expenditure (current US $)	425000000	423000000	550000000	492000000	528000000	574000000	639000000	671000000	704000000	597000000	684000000	899000000	889000000	873000000	864000000	881250000	876812500	873765625
Bahrain	International tourism, revenue (current US $)	854000000	886000000	985000000	1206000000	1504000000	1603000000	1786000000	1854000000	1927000000	1873000000	2163000000	1766000000	1742000000	1865000000	1915000000	1975000000	2175000000	2375000000
Bahrain	International tourism, departures																4741000
Bahrain	International tourism, number of arrivals	3869000	4388000	4831000	4844000	5667000	6313000	7289000	7833000	8631000	8861000	11952000	6732000	8062000	9163000	10452000	9670000	10158000	1.00933e+07
Bahrain	Gross National Income per capita (GNI) as measured by graph set (current US $)	10940	11500	12100	12950	14580	16550	17890	19660	20860	18830	18970	18440	19910	21710	21010	22660	21350	20240
Bahrain	Consumer Price Index (2010 = 100)	83.4385	82.4309	82.0224	83.3296	85.2903	87.4961	89.2525	92.1592	95.4087	98.0759	100	99.5985	102.346	105.724	108.522	110.518	113.613	115.19
Bahrain	Population, total	664614	697549	735148	778711	829848	889168	958414	1035891	1114590	1185029	1240862	1278269	1300217	1315411	1336397	1371855	1425171	1492584
Bahrain	International murder rate (per 100,000 people)	1.49023	1.29023	1.08822	0.385252	0.843528	0.449859	0.730373	0.386141	0.538315	1.09702	0.886481	0.547616	0.307641	0.380109	0.523796	0.529129	0.529129	0.529129
