# Supplementary material for: Tourism cooperation in the Belt and Road Initiative from economic and spatial insights
Source: PLoS One. 2024 May 20;19(5):e0300392. doi: 10.1371/journal.pone.0300392 (PMC11104584; doi:10.1371/journal.pone.0300392)
Supplement: S1 Data — (ZIP) [file pone.0300392.s001.zip › data/Bangladesh.xlsx]

## Sheet: Sheet1
Country Name	Indicator Name	2000	2001	2002	2003	2004	2005	2006	2007	2008	2009	2010	2011	2012	2013	2014	2015	2016	2017
Bangladesh	International travel, expenditure (current US $)	471000000	341000000	309000000	389000000	442000000	371000000	481000000	578000000	708000000	661000000	852000000	819000000	889000000	1308000000	782000000	827000000	848000000	868000000
Bangladesh	International tourism, revenue (current US $)	50000000	48000000	59000000	59000000	76000000	82000000	79000000	80000000	59000000	95000000	104000000	97000000	105000000	131000000	154000000	148400000	175000000	195000000
Bangladesh	International tourism, departures	1128000	1075000	1158000	1414000	1565000	1767000	1819000	2327000	875000	2254000	1913000	2127000	2273000	1460000	1943250	1.95081e+06	1.90677e+06	1.81521e+06
Bangladesh	International tourism, number of arrivals	199000	207000	207000	245000	271000	208000	200000	289000	467000	267000	303000	155000	125000	148000	125000	138250	134062	136328
Bangladesh	Gross National Income per capita (GNI) as measured by graph set (current US $)	420	430	420	450	490	530	560	590	640	710	780	870	940	1010	1070	1190	1330	1470
Bangladesh	Consumer Price Index (2010 = 100)	53.9091	54.9912	56.8238	60.045	64.6009	69.1531	73.8315	80.5553	87.7263	92.4841	100	111.333	118.256	127.16	136.05	144.478	152.324	161.136
Bangladesh	Population, total	131581243	134107160	136600667	139019001	141307489	143431101	145368004	147139191	148805814	150454708	152149102	153911916	155727053	157571292	159405279	161200886	162951560	164669751
Bangladesh	International murder rate (per 100,000 people)	2.54064	2.74258	2.56441	2.49678	2.76135	2.50434	2.86583	2.62541	2.7546	2.80417	2.62111	2.5768	2.6418	2.78794	2.83178	2.50309	2.83178	2.50309
