# Supplementary material for: Tourism cooperation in the Belt and Road Initiative from economic and spatial insights
Source: PLoS One. 2024 May 20;19(5):e0300392. doi: 10.1371/journal.pone.0300392 (PMC11104584; doi:10.1371/journal.pone.0300392)
Supplement: S1 Data — (ZIP) [file pone.0300392.s001.zip › data/Belarus.xlsx]

## Sheet: Sheet1
Country Name	Indicator Name	2000	2001	2002	2003	2004	2005	2006	2007	2008	2009	2010	2011	2012	2013	2014	2015	2016	2017
Belarus	International travel, expenditure (current US $)	247000000	486000000	527000000	436000000	500000000	516000000	675000000	724000000	860000000	752000000	748000000	729000000	948000000	1333000000	1308000000	997000000	897000000	947000000
Belarus	International tourism, revenue (current US $)	188000000	272000000	295000000	339000000	362000000	346000000	401000000	479000000	585000000	563000000	665000000	747000000	986000000	1156000000	1230000000	1013000000	1019000000	1104500000
Belarus	International tourism, departures	1289000	1387000	1436000	1108000	515000	572000	525000	517000	380000	316000	415000	320000	493000	708000	741000	671000	467000	646750
Belarus	International tourism, number of arrivals	60000	61000	63000	64000	67000	91000	89000	105000	90500	95000	119300	116000	6129900	6241800	5374900	4385600	9423500	6356450
Belarus	Gross National Income per capita (GNI) as measured by graph set (current US $)	1380	1300	1380	1630	2180	2820	3510	4310	5470	5590	6080	6210	6620	7010	7600	6720	5620	5280
Belarus	Consumer Price Index (2010 = 100)
Belarus	Population, total	9979610	9928549	9865548	9796749	9730146	9663915	9604924	9560953	9527985	9506765	9490583	9473172	9464495	9465997	9474511	9489616	9501534	9507875
Belarus	International murder rate (per 100,000 people)	10.1977	9.81468	10.0845	9.02459	8.42212	8.57451	7.66576	6.80517	5.69035	5.13375	4.23305	3.93938	3.58963	3.51307	3.58466	3.65668	3.65668	3.65668
