# Supplementary material for: Tourism cooperation in the Belt and Road Initiative from economic and spatial insights
Source: PLoS One. 2024 May 20;19(5):e0300392. doi: 10.1371/journal.pone.0300392 (PMC11104584; doi:10.1371/journal.pone.0300392)
Supplement: S1 Data — (ZIP) [file pone.0300392.s001.zip › data/Bhutan.xlsx]

## Sheet: Sheet1
Country Name	Indicator Name	2000	2001	2002	2003	2004	2005	2006	2007	2008	2009	2010	2011	2012	2013	2014	2015	2016	2017
Bhutan	International travel, expenditure (current US $)							22000000	26000000	65000000	34000000	43000000	58000000	69000000	67000000	45000000	44000000	52000000	60000000
Bhutan	International tourism, revenue (current US $)	10000000	9000000	8000000	8000000	13000000	19000000	36000000	47000000	47000000	51000000	64000000	76000000	93000000	116000000	120000000	120000000	137000000	149000000
Bhutan	International tourism, departures
Bhutan	International tourism, number of arrivals	7600	6400	5600	6300	9200	13600	17300	21000	28000	23000	41000	66000	105000	116000	133000	155000	210000	270000
Bhutan	Gross National Income per capita (GNI) as measured by graph set (current US $)	770	810	850	940	1060	1210	1330	1620	1730	1810	1970	2150	2290	2300	2330	2340	2510	2720
Bhutan	Consumer Price Index (2010 = 100)	80.628	83.3777	85.4484	86.7866	71.0708	74.8457	78.5883	82.6404	89.522	93.4262	100	108.849	120.735	129.194	139.88	146.242	152.545	158.431
Bhutan	Population, total	573416	589600	606399	623434	640282	656639	672228	686958	700950	714458	727641	740510	752967	764961	776448	787386	797765	807610
Bhutan	International murder rate (per 100,000 people)	3.13908	3.22252	3.13325	0.80201	2.34272	1.6752	1.33883	2.03797	2.56794	2.23946	2.19889	4.32135	4.38266	3.13741	2.62403	1.52403	1.12929	1.32666
