# Supplementary material for: Tourism cooperation in the Belt and Road Initiative from economic and spatial insights
Source: PLoS One. 2024 May 20;19(5):e0300392. doi: 10.1371/journal.pone.0300392 (PMC11104584; doi:10.1371/journal.pone.0300392)
Supplement: S1 Data — (ZIP) [file pone.0300392.s001.zip › data/Bosnia and Herzegovina.xlsx]

## Sheet: Sheet1
Country Name	Indicator Name	2000	2001	2002	2003	2004	2005	2006	2007	2008	2009	2010	2011	2012	2013	2014	2015	2016	2017
Bosnia and Herzegovina	International travel, expenditure (current US $)	92000000	96000000	112000000	145000000	162000000	158000000	210000000	264000000	345000000	285000000	247000000	214000000	196000000	198000000	211000000	201000000	214000000	227000000
Bosnia and Herzegovina	International tourism, revenue (current US $)	246000000	279000000	307000000	404000000	507000000	557000000	658000000	804000000	913000000	753000000	662000000	722000000	686000000	752000000	755000000	702000000	770000000	820000000
Bosnia and Herzegovina	International tourism, departures
Bosnia and Herzegovina	International tourism, number of arrivals	171000	139000	160000	165000	190000	217000	256000	306000	322000	311000	365000	392000	439000	529000	536000	678000	777000	878000
Bosnia and Herzegovina	Gross National Income per capita (GNI) as measured by graph set (current US $)	1480	1600	1760	2040	2550	3110	3440	3910	4720	4960	4930	4970	4930	5180	5170	5050	4940	4940
Bosnia and Herzegovina	Consumer Price Index (2010 = 100)	60.9437	60.9437	66.9437	72.147	78.9437	84.9437	90.147	91.4999	98.2956	97.9207	100	103.671	105.799	105.701	104.753	103.681	102.551	103.75
Bosnia and Herzegovina	Population, total	3766706	3771284	3775807	3779247	3781287	3781530	3779468	3774000	3763599	3746561	3722084	3688865	3648200	3604999	3566002	3535961	3516816	3507017
Bosnia and Herzegovina	International murder rate (per 100,000 people)	2.62829	2.17433	2.3836	2.0836	1.79833	1.8511	1.93149	1.74881	1.75364	1.89507	1.50453	1.38254	1.72688	1.27601	1.40213	1.61201	1.27536	1.62753
