# Supplementary material for: Tourism cooperation in the Belt and Road Initiative from economic and spatial insights
Source: PLoS One. 2024 May 20;19(5):e0300392. doi: 10.1371/journal.pone.0300392 (PMC11104584; doi:10.1371/journal.pone.0300392)
Supplement: S1 Data — (ZIP) [file pone.0300392.s001.zip › data/Brunei.xlsx]

## Sheet: Sheet1
Country Name	Indicator Name	2000	2001	2002	2003	2004	2005	2006	2007	2008	2009	2010	2011	2012	2013	2014	2015	2016	2017
Brunei	International travel, expenditure (current US $)	398000000	456000000	398000000	469000000	382000000	374000000	408000000	430000000	459000000	477000000	487000000	537000000	591000000	624000000	616000000	459000000	499000000	537000000
Brunei	International tourism, revenue (current US $)	113000000	155000000	113000000	124000000	181000000	191000000	224000000	233000000	242000000	254000000	654000000	854000000	92000000	96000000	79000000	147000000	144000000	184000000
Brunei	International tourism, departures
Brunei	International tourism, number of arrivals					119000	126000	158000	179000	226000	157000	214000	242000	209000	225000	201000	218000	219000	229000
Brunei	Gross National Income per capita (GNI) as measured by graph set (current US $)	14680	16070	17130	17800	19980	23080	27580	30930	34160	32470	33300	35490	42290	45180	42930	38590	32890	29600
Brunei	Consumer Price Index (2010 = 100)	94.9593	95.5251	93.3137	93.5937	94.3557	95.5299	95.6827	96.6087	98.6229	99.6444	100	100.138	100.25	100.64	100.432	100.015	99.2755	99.1054
Brunei	Population, total	333241	340117	346867	353389	359523	365158	370250	374864	379252	383772	388662	394013	399748	405716	411704	417542	423196	428697
Brunei	International murder rate (per 100,000 people)	1.20033	1.08033	0.880332	0.848923	0.556293	0.547708	0.810263	0.80029	0.263677	0.781714	0.257293	0.253799	1.00063	0.492956	0.62449	0.60317	0.58269	0.58489
