# Supplementary material for: Tourism cooperation in the Belt and Road Initiative from economic and spatial insights
Source: PLoS One. 2024 May 20;19(5):e0300392. doi: 10.1371/journal.pone.0300392 (PMC11104584; doi:10.1371/journal.pone.0300392)
Supplement: S1 Data — (ZIP) [file pone.0300392.s001.zip › data/Bulgaria.xlsx]

## Sheet: Sheet1
Country Name	Indicator Name	2000	2001	2002	2003	2004	2005	2006	2007	2008	2009	2010	2011	2012	2013	2014	2015	2016	2017
Bulgaria	International travel, expenditure (current US $)	764000000	836000000	1018000000	1467000000	1935000000	1858000000	2099000000	2142000000	2602000000	1955000000	975000000	1063000000	1096000000	1342000000	1459000000	1346000000	1636000000	1936000000
Bulgaria	International tourism, revenue (current US $)	1364000000	1262000000	1392000000	2051000000	2796000000	3063000000	3317000000	4181000000	4852000000	4273000000	3807000000	4297000000	3975000000	4410000000	4518000000	3583000000	4164000000	4864000000
Bulgaria	International tourism, departures	2337000	2730000	3188000	3403000	3882000	4235000	4180000	4515000	5727000	4993000	3676000	3803000	3758000	3930000	4158000	4632000	5392000	5832000
Bulgaria	International tourism, number of arrivals	2785000	3186000	3433000	4048000	4630000	4837000	5158000	5151000	5780000	5739000	6047000	6328000	6541000	6898000	7311000	7099000	8252000	9552000
Bulgaria	Gross National Income per capita (GNI) as measured by graph set (current US $)	1650	1760	1950	2350	3030	3770	4270	4820	6100	6750	6980	7220	7420	7610	7720	7480	7580	7760
Bulgaria	Consumer Price Index (2010 = 100)	56.1014	60.231	63.7305	65.2273	69.2369	72.7256	78.0067	84.5612	95.0034	97.6191	100	104.22	107.299	108.254	106.719	106.607	105.756	107.939
Bulgaria	Population, total	8170172	8009142	7837161	7775327	7716860	7658972	7601022	7545338	7492561	7444443	7395599	7348328	7305888	7265115	7223938	7177991	7127822	7075991
Bulgaria	International murder rate (per 100,000 people)	4.15115	3.88372	3.24176	3.16509	3.15113	2.58988	2.43936	2.33912	2.29018	2.01179	1.99876	1.74003	1.92876	1.50011	1.60617	1.79731	1.13604	1.67245
