# Supplementary material for: Tourism cooperation in the Belt and Road Initiative from economic and spatial insights
Source: PLoS One. 2024 May 20;19(5):e0300392. doi: 10.1371/journal.pone.0300392 (PMC11104584; doi:10.1371/journal.pone.0300392)
Supplement: S1 Data — (ZIP) [file pone.0300392.s001.zip › data/Cambodia.xlsx]

## Sheet: Sheet1
Country Name	Indicator Name	2000	2001	2002	2003	2004	2005	2006	2007	2008	2009	2010	2011	2012	2013	2014	2015	2016	2017
Cambodia	International travel, expenditure (current US $)	52000000	59000000	64000000	60000000	80000000	137000000	176000000	194000000	180000000	163000000	131000000	344000000	406000000	469000000	526000000	622000000	740000000	860000000
Cambodia	International tourism, revenue (current US $)	345000000	429000000	509000000	441000000	673000000	929000000	1109000000	1169000000	1280000000	1463000000	1671000000	2258000000	2663000000	2895000000	3220000000	3418000000	3523000000	3623000000
Cambodia	International tourism, departures	41000	37000	45000	60000	239000	568000	787000	996000	786000	340000	505000	710000	792000	872000	956000	1194000	1434000	1624000
Cambodia	International tourism, number of arrivals	466000	605000	787000	701000	1055000	1422000	1700000	2015000	2125000	2162000	2508000	2882000	3584000	4210000	4503000	4775000	5012000	5312000
Cambodia	Gross National Income per capita (GNI) as measured by graph set (current US $)	300	310	320	350	400	460	520	590	670	700	750	810	880	970	1020	1060	1140	1230
Cambodia	Consumer Price Index (2010 = 100)	59.0388	58.6842	60.5768	61.3097	63.716	67.7615	71.9243	77.4397	96.7975	96.1573	100	105.479	108.572	111.767	116.076	117.493	121.071	124.572
Cambodia	Population, total	12152354	12402473	12634729	12853124	13063377	13270201	13474489	13676693	13880509	14090208	14308740	14537886	14776866	15022692	15270790	15517635	15762370	16005373
Cambodia	International murder rate (per 100,000 people)	4.69868	3.2816	3.36374	3.96013	3.9117	3.37599	2.96857	2.8735	2.39905	2.34915	2.31327	1.84346	1.84346	1.84346	1.84346	1.84346	1.84346	1.84346
