# Supplementary material for: Tourism cooperation in the Belt and Road Initiative from economic and spatial insights
Source: PLoS One. 2024 May 20;19(5):e0300392. doi: 10.1371/journal.pone.0300392 (PMC11104584; doi:10.1371/journal.pone.0300392)
Supplement: S1 Data — (ZIP) [file pone.0300392.s001.zip › data/China.xlsx]

## Sheet: Sheet1
Country Name	Indicator Name	2000	2001	2002	2003	2004	2005	2006	2007	2008	2009	2010	2011	2012	2013	2014	2015	2016	2017
China	International travel, expenditure (current US $)	14169000000	14992000000	16759000000	16716000000	21360000000	21759000000	24322000000	29786000000	36157000000	43702000000	54880000000	72585000000	101977000000	128576000000	227344000000	249831000000	261129000000	272129000000
China	International tourism, revenue (current US $)	17318000000	19006000000	21742000000	18707000000	27755000000	29296000000	33949000000	37233000000	40843000000	39675000000	45814000000	48464000000	50028000000	51664000000	44044000000	44969000000	44432000000	4.44817e+10
China	International tourism, departures	10473000	12133000	16602000	20222000	28853000	31026000	34524000	40954000	45844000	47656000	57386000	70250000	83182000	98185000	116593000	127860000	135130000	142130000
China	International tourism, number of arrivals	31229000	33167000	36803000	32970000	41761000	46809000	49913000	54720000	53049000	50875000	55664000	57581000	57725000	55686000	55622000	56886000	59270000	62270000
China	Gross National Income per capita (GNI) as measured by graph set (current US $)	940	1010	1110	1280	1510	1760	2060	2510	3100	3690	4340	5060	5940	6800	7520	7950	8250	8690
China	Consumer Price Index (2010 = 100)	80.97	81.5523	80.9554	81.8682	84.9994	86.5093	87.9362	92.1719	97.6333	96.9224	100	105.554	108.319	111.158	113.294	114.922	117.221	119.088
China	Population, total	1262645000	1271850000	1280400000	1288400000	1296075000	1303720000	1311020000	1317885000	1324655000	1331260000	1337705000	1344130000	1350695000	1357380000	1364270000	1371220000	1378665000	1386395000
China	International murder rate (per 100,000 people)	2.09304	2.00932	2.02334	1.86727	1.88058	1.57155	1.35216	1.20579	1.10167	1.08478	0.986207	0.878623	0.820681	0.769457	0.725338	0.658541	0.615601	0.565601
