# Supplementary material for: Tourism cooperation in the Belt and Road Initiative from economic and spatial insights
Source: PLoS One. 2024 May 20;19(5):e0300392. doi: 10.1371/journal.pone.0300392 (PMC11104584; doi:10.1371/journal.pone.0300392)
Supplement: S1 Data — (ZIP) [file pone.0300392.s001.zip › data/Croatia.xlsx]

## Sheet: Sheet1
Country Name	Indicator Name	2000	2001	2002	2003	2004	2005	2006	2007	2008	2009	2010	2011	2012	2013	2014	2015	2016	2017
Croatia	International travel, expenditure (current US $)	634000000	677000000	852000000	709000000	881000000	786000000	770000000	1025000000	1167000000	1042000000	861000000	918000000	962000000	923000000	865000000	770000000	954000000	1007900000
Croatia	International tourism, revenue (current US $)	2871000000	3463000000	3952000000	6513000000	6945000000	7625000000	8296000000	9617000000	11615000000	9300000000	8299000000	9598000000	8912000000	9715000000	10079000000	9018000000	9820000000	10079000000
Croatia	International tourism, departures									2357000	2497000	1873000	2880000	2680000	2927000	2763000	2578000	1615000	2096500
Croatia	International tourism, number of arrivals	5831000	6544000	6944000	7409000	7912000	7743000	7988000	8559000	8665000	8694000	9111000	9927000	10369000	10948000	11623000	12683000	13809000	14709000
Croatia	Gross National Income per capita (GNI) as measured by graph set (current US $)	5290	5190	5470	6490	8270	9870	10990	12350	13970	13810	13790	14080	13480	13540	13280	12950	12290	12430
Croatia	Consumer Price Index (2010 = 100)	75.8142	78.6775	79.9928	81.4066	83.0798	85.8357	88.5737	91.1417	96.6804	98.98	100	102.25	105.75	108.083	107.858	107.315	106.108	107.306
Croatia	Population, total	4426000	4440000	4440000	4440000	4439000	4442000	4440000	4436000	4434508	4429078	4417781	4280622	4267558	4255689	4238389	4203604	4174349	4125700
Croatia	International murder rate (per 100,000 people)	2.2809	1.83753	1.66067	1.57213	1.89328	1.5532	1.69309	1.42128	1.63127	1.12875	1.43248	1.136	1.18701	1.07532	0.84556	0.873462	1.04463	1.3741
