# Supplementary material for: Tourism cooperation in the Belt and Road Initiative from economic and spatial insights
Source: PLoS One. 2024 May 20;19(5):e0300392. doi: 10.1371/journal.pone.0300392 (PMC11104584; doi:10.1371/journal.pone.0300392)
Supplement: S1 Data — (ZIP) [file pone.0300392.s001.zip › data/Cyprus.xlsx]

## Sheet: Sheet1
Country Name	Indicator Name	2000	2001	2002	2003	2004	2005	2006	2007	2008	2009	2010	2011	2012	2013	2014	2015	2016	2017
Cyprus	International travel, expenditure (current US $)	533000000	559000000	568000000	698000000	901000000	988000000	1028000000	1542000000	1969000000	1740000000	1611000000	1730000000	1687000000	1621000000	1771000000	1439000000	1627000000	1827000000
Cyprus	International tourism, revenue (current US $)	2098000000	2180000000	2117000000	2318000000	2552000000	2618000000	2673000000	3097000000	3202000000	2456000000	2424000000	2707000000	2732000000	3020000000	2920000000	2489000000	2756000000	2956000000
Cyprus	International tourism, departures	588000	684000	744000	737000	859000	914000	932000	1081000	1210000	1172000	1246000	1209000	1194000	1115000	1209000	1119000	1268000	1378000
Cyprus	International tourism, number of arrivals	2686000	2697000	2418000	2303000	2349000	2470000	2401000	2416000	2404000	2141000	2173000	2392000	2465000	2405000	2441000	2659000	3187000	3687000
Cyprus	Gross National Income per capita (GNI) as measured by graph set (current US $)	14860	14690	14980	17130	20920	24450	26290	29030	32090	32560	31330	31500	28950	27050	26560	26210	24320	23720
Cyprus	Consumer Price Index (2010 = 100)	77.3654	78.895	81.1049	84.4619	86.3929	88.6032	90.8146	92.9692	97.3101	97.6741	100	103.29	105.757	105.335	103.907	101.729	100.011	100.543
Cyprus	Population, total	943286	960282	976966	993563	1010410	1027658	1045509	1063712	1081563	1098076	1112607	1124835	1135062	1143896	1152309	1160985	1170125	1179551
Cyprus	International murder rate (per 100,000 people)	0.848099	0.728953	0.204715	1.40907	1.58352	1.94617	1.43471	1.22214	0.832129	1.7303	0.719032	0.800117	1.93822	1.04905	0.954605	1.29201	1.11087	1.10163
