# Supplementary material for: Tourism cooperation in the Belt and Road Initiative from economic and spatial insights
Source: PLoS One. 2024 May 20;19(5):e0300392. doi: 10.1371/journal.pone.0300392 (PMC11104584; doi:10.1371/journal.pone.0300392)
Supplement: S1 Data — (ZIP) [file pone.0300392.s001.zip › data/Czech Republic.xlsx]

## Sheet: Sheet1
Country Name	Indicator Name	2000	2001	2002	2003	2004	2005	2006	2007	2008	2009	2010	2011	2012	2013	2014	2015	2016	2017
Czech Republic	International travel, expenditure (current US $)	1276000000	1386000000	1797000000	2177000000	2682000000	2603000000	2874000000	3704000000	5029000000	4336000000	4354000000	4876000000	4556000000	4698000000	5173000000	4819000000	4963000000	5013000000
Czech Republic	International tourism, revenue (current US $)	2973000000	3104000000	3376000000	4069000000	4931000000	5772000000	6702000000	7775000000	9228000000	8164000000	8068000000	8930000000	8174000000	7792000000	7614000000	6766000000	7041000000	7341000000
Czech Republic	International tourism, departures	4763000	5563000	6547000	7213000	6643000	6963000	6393000	9048000	9665000	8904000	8673000	5279000	5419000	5781000	5651000	5856000	6027000	6227000
Czech Republic	International tourism, number of arrivals	4773000	5405000	4743000	5076000	6061000	6336000	6435000	6680000	6649000	6032000	6334000	6715000	7647000	7852000	8096000	8707000	9321000	9921000
Czech Republic	Gross National Income per capita (GNI) as measured by graph set (current US $)	6310	6310	6620	8050	10220	12390	13930	15740	18300	18650	19210	19420	19350	19270	18790	18250	17630	18160
Czech Republic	Consumer Price Index (2010 = 100)	77.8176	81.446	82.9959	83.0944	85.3879	86.9737	89.1776	91.7219	97.5542	98.5486	100	101.917	105.268	106.782	107.149	107.481	108.215	110.867
Czech Republic	Population, total	10255063	10216605	10196916	10193998	10197101	10211216	10238905	10298828	10384603	10443936	10474410	10496088	10510785	10514272	10525347	10546059	10566332	10591323
Czech Republic	International murder rate (per 100,000 people)	1.75906	1.38251	1.45331	1.59191	1.30865	1.05282	1.26235	1.21662	1.09365	0.896361	0.977574	0.813722	0.991805	0.849499	0.764257	0.829894	0.612647	0.735599
