# Supplementary material for: Tourism cooperation in the Belt and Road Initiative from economic and spatial insights
Source: PLoS One. 2024 May 20;19(5):e0300392. doi: 10.1371/journal.pone.0300392 (PMC11104584; doi:10.1371/journal.pone.0300392)
Supplement: S1 Data — (ZIP) [file pone.0300392.s001.zip › data/Egypt.xlsx]

## Sheet: Sheet1
Country Name	Indicator Name	2000	2001	2002	2003	2004	2005	2006	2007	2008	2009	2010	2011	2012	2013	2014	2015	2016	2017
Egypt	International travel, expenditure (current US $)	1206000000	1248000000	1309000000	1465000000	1543000000	1932000000	2156000000	2886000000	3390000000	2941000000	2696000000	2575000000	3037000000	3261000000	3486000000	3636000000	4351000000	4651000000
Egypt	International tourism, revenue (current US $)	4657000000	4119000000	4133000000	4704000000	6328000000	7206000000	8133000000	10327000000	12104000000	11757000000	13633000000	9333000000	10823000000	6747000000	7979000000	6897000000	3305000000	5101000000
Egypt	International tourism, departures	2964000	3074000	3330000	3644000	5210000	5307000	4531000	4631000	4695000	4716000	4618000	4863000	5678000	5782000	6180000	6580000	7080000	7580000
Egypt	International tourism, number of arrivals	5116000	4357000	4906000	5746000	7795000	8244000	8646000	10610000	12296000	11914000	14051000	9497000	11196000	9174000	9628300	9139000	5258000	7198500
Egypt	Gross National Income per capita (GNI) as measured by graph set (current US $)	1390	1410	1330	1260	1200	1210	1300	1510	1810	2090	2330	2520	2790	2990	3180	3310	3410	3010
Egypt	Consumer Price Index (2010 = 100)	45.0769	46.1	47.3619	49.4968	55.0754	57.7573	62.1725	67.9664	80.4157	89.8754	100	110.054	117.888	128.995	142.081	156.803	178.457	231.105
Egypt	Population, total	69905988	71226940	72590118	73981942	75381899	76778149	78159048	79537253	80953881	82465022	84107606	85897561	87813257	89807433	91812566	93778172	95688681	97553151
Egypt	International murder rate (per 100,000 people)	1.3448	1.3448	1.3448	0.636642	0.427158	0.679881	0.702414	0.854945	1.19451	1.10592	2.18648	3.14677	2.51329	1.3448	1.3448	1.3448	1.3448	1.3448
