# Supplementary material for: Tourism cooperation in the Belt and Road Initiative from economic and spatial insights
Source: PLoS One. 2024 May 20;19(5):e0300392. doi: 10.1371/journal.pone.0300392 (PMC11104584; doi:10.1371/journal.pone.0300392)
Supplement: S1 Data — (ZIP) [file pone.0300392.s001.zip › data/Estonia.xlsx]

## Sheet: Sheet1
Country Name	Indicator Name	2000	2001	2002	2003	2004	2005	2006	2007	2008	2009	2010	2011	2012	2013	2014	2015	2016	2017
Estonia	International travel, expenditure (current US $)	253000000	253000000	305000000	404000000	486000000	530000000	706000000	804000000	939000000	605000000	633000000	806000000	796000000	1236000000	1338000000	1161000000	1297000000	1447000000
Estonia	International tourism, revenue (current US $)	657000000	661000000	737000000	883000000	1111000000	1229000000	1361000000	1416000000	1643000000	1090000000	1065000000	1256000000	1286000000	2022000000	2231000000	1843000000	1896000000	2196000000
Estonia	International tourism, departures	1800000	1658000	1849000	2075000	268000	338000	438000	677000	692000	752000	955000	1054000	1147000	1166000	1426000	1250000	1339000	1419000
Estonia	International tourism, number of arrivals	1220000	1320000	1362000	1462000	1750000	1917000	1940000	1900000	2079000	2059000	2372000	2665000	2744000	2873000	2918000	2989000	3147000	3347000
Estonia	Gross National Income per capita (GNI) as measured by graph set (current US $)	4150	4320	4620	5710	7480	9710	11500	13500	15070	14470	14540	15870	16900	18280	18850	18380	17830	18190
Estonia	Consumer Price Index (2010 = 100)	66.4508	70.2705	72.7805	73.7521	76.0002	79.1008	82.611	88.0644	97.1899	97.1137	100	104.982	109.111	112.145	112.026	111.475	111.64	115.455
Estonia	Population, total	1396985	1388115	1379350	1370720	1362550	1354775	1346810	1340680	1337090	1334515	1331475	1327439	1322696	1317997	1314545	1315407	1315790	1315480
Estonia	International murder rate (per 100,000 people)	10.2208	9.84387	10.2695	10.7072	6.67368	8.3355	6.74425	7.14247	6.41929	5.24019	5.25485	4.89292	4.75495	3.93474	3.10993	3.19314	3.15153	3.15153
