# Supplementary material for: Tourism cooperation in the Belt and Road Initiative from economic and spatial insights
Source: PLoS One. 2024 May 20;19(5):e0300392. doi: 10.1371/journal.pone.0300392 (PMC11104584; doi:10.1371/journal.pone.0300392)
Supplement: S1 Data — (ZIP) [file pone.0300392.s001.zip › data/Georgia.xlsx]

## Sheet: Sheet1
Country Name	Indicator Name	2000	2001	2002	2003	2004	2005	2006	2007	2008	2009	2010	2011	2012	2013	2014	2015	2016	2017
Georgia	International travel, expenditure (current US $)	129000000	136000000	189000000	170000000	196000000	237000000	257000000	277000000	337000000	311000000	329000000	384000000	471000000	537000000	563000000	609000000	706000000	806000000
Georgia	International tourism, revenue (current US $)	107000000	136000000	144000000	172000000	209000000	287000000	361000000	440000000	505000000	537000000	737000000	1069000000	1565000000	1916000000	1972000000	2117000000	2370000000	2510000000
Georgia	International tourism, departures	315000	306000	317000	400000	466000	857000	1346000	1473000	1872000	1980000	2086000	2237000	2734000	3220000	3106000	3136000	3400000	37600000
Georgia	International tourism, number of arrivals	387000	302000	298000	313000	368000	560000	983000	1052000	1290000	1500000	2032000	2822000	4428000	5392000	5516000	5901000	6361000	6761000
Georgia	Gross National Income per capita (GNI) as measured by graph set (current US $)	750	720	770	910	1120	1410	1790	2240	2670	2810	3000	3300	3870	4240	4490	4120	3830	3790
Georgia	Consumer Price Index (2010 = 100)	54.9035	57.4543	60.6648	61.173	64.6331	69.9635	76.3729	83.4335	91.7764	93.3618	100	108.543	107.519	106.968	110.251	114.665	117.113	124.181
Georgia	Population, total	4418300	4386400	4357000	4301000	4245000	4190000	4136000	4082000	4030000	3978000	3926000	3875000	3825000	3776000	3727000	3717100	3719300	3717100
Georgia	International murder rate (per 100,000 people)	5.06135	5.62909	6.31368	6.59521	6.57354	8.98241	7.27658	7.51617	6.05919	4.89774	4.41907	4.08907	3.56789	3.08969	2.70518	1.56097	0.989617	0.889617
