# Supplementary material for: Tourism cooperation in the Belt and Road Initiative from economic and spatial insights
Source: PLoS One. 2024 May 20;19(5):e0300392. doi: 10.1371/journal.pone.0300392 (PMC11104584; doi:10.1371/journal.pone.0300392)
Supplement: S1 Data — (ZIP) [file pone.0300392.s001.zip › data/Greece.xlsx]

## Sheet: Sheet1
Country Name	Indicator Name	2000	2001	2002	2003	2004	2005	2006	2007	2008	2009	2010	2011	2012	2013	2014	2015	2016	2017
Greece	International travel, expenditure (current US $)	4564000000	4189000000	2453000000	2439000000	2880000000	3045000000	3004000000	3430000000	3946000000	4120000000	3401000000	3807000000	3006000000	3768000000	4001000000	3537000000	3415000000	3540000000
Greece	International tourism, revenue (current US $)	9262000000	9216000000	10005000000	10842000000	12809000000	13453000000	14495000000	15687000000	17586000000	16027000000	13858000000	16256000000	14671000000	17436000000	19481000000	17260000000	16533000000	17677500000
Greece	International tourism, departures									3765000	3835000	3799000	4941000	4681000	4594000	5802000	6291000	7235000	8235000
Greece	International tourism, number of arrivals	13096000	14057000	14180000	13969000	13313000	14765000	16039000	16165000	15939000	14915000	15007000	16427000	15518000	17920000	22033000	23599000	24799000	25999000
Greece	Gross National Income per capita (GNI) as measured by graph set (current US $)	13330	13070	13150	15700	19580	22760	24550	26350	28660	29330	27660	24930	23500	22540	22180	20360	18870	18090
Greece	Consumer Price Index (2010 = 100)	72.2013	74.6373	77.3462	80.077	82.3983	85.3194	88.0462	90.5951	94.3573	95.4992	100	103.33	104.881	103.914	102.552	100.771	99.9393	101.06
Greece	Population, total	10805808	10862132	10902022	10928070	10955141	10987314	11020362	11048473	11077841	11107017	11121341	11104899	11045011	10965211	10892413	10820883	10775971	10760421
Greece	International murder rate (per 100,000 people)	1.26098	1.18022	0.838029	1.08506	0.984874	1.16802	0.970123	1.14226	1.26098	1.32823	1.53765	1.61081	1.45892	1.35143	0.949868	0.82904	0.750351	0.680351
