# Supplementary material for: Tourism cooperation in the Belt and Road Initiative from economic and spatial insights
Source: PLoS One. 2024 May 20;19(5):e0300392. doi: 10.1371/journal.pone.0300392 (PMC11104584; doi:10.1371/journal.pone.0300392)
Supplement: S1 Data — (ZIP) [file pone.0300392.s001.zip › data/Hungary.xlsx]

## Sheet: Sheet1
Country Name	Indicator Name	2000	2001	2002	2003	2004	2005	2006	2007	2008	2009	2010	2011	2012	2013	2014	2015	2016	2017
Hungary	International travel, expenditure (current US $)	1722000000	1887000000	2211000000	2700000000	2482000000	2721000000	2319000000	3088000000	3857000000	3251000000	2897000000	3048000000	2457000000	2526000000	2712000000	2456000000	2799000000	3199000000
Hungary	International tourism, revenue (current US $)	3809000000	4191000000	3774000000	4119000000	4009000000	4761000000	4998000000	5628000000	7533000000	7013000000	6595000000	7239000000	6149000000	6671000000	7483000000	6929000000	7481000000	6929000000
Hungary	International tourism, departures	11065000	11167000	12966000	14283000	17558000	17759000	16597000	17056000	17162000	16640000	16082000	16634000	16143000	16038000	16340000	17276000	18895000	19895000
Hungary	International tourism, number of arrivals	2992000	3070000	3013000	2948000	3270000	3446000	3310000	3451000	3516000	3228000	3462000	3822000	4164000	4388000	4618000	4929000	5302000	5602000
Hungary	Gross National Income per capita (GNI) as measured by graph set (current US $)	4660	4820	5310	6680	8700	10440	11300	11820	13210	13280	13100	13090	12910	13430	13460	12960	12500	12870
Hungary	Consumer Price Index (2010 = 100)	57.877	63.1536	66.4789	69.5775	74.27	76.9151	79.9382	86.3002	91.5149	95.3693	100	103.93	109.804	111.707	111.453	111.384	111.824	114.45
Hungary	Population, total	10210971	10187576	10158608	10129552	10107146	10087065	10071370	10055780	10038188	10022650	10000023	9971727	9920362	9893082	9866468	9843028	9814023	9781127
Hungary	International murder rate (per 100,000 people)	2.00566	2.49166	1.99648	2.24809	2.06622	1.62594	1.73033	1.53633	1.81159	1.39573	1.39003	1.46491	1.25637	1.56477	1.48777	2.25881	2.0715	1.78837
