# Supplementary material for: Tourism cooperation in the Belt and Road Initiative from economic and spatial insights
Source: PLoS One. 2024 May 20;19(5):e0300392. doi: 10.1371/journal.pone.0300392 (PMC11104584; doi:10.1371/journal.pone.0300392)
Supplement: S1 Data — (ZIP) [file pone.0300392.s001.zip › data/India.xlsx]

## Sheet: Sheet1
Country Name	Indicator Name	2000	2001	2002	2003	2004	2005	2006	2007	2008	2009	2010	2011	2012	2013	2014	2015	2016	2017
India	International travel, expenditure (current US $)	3686000000	4367000000	4350000000	4385000000	5783000000	8277000000	8738000000	10690000000	12083000000	9310000000	10490000000	13699000000	14107000000	13884000000	17492000000	17686000000	19185000000	19985000000
India	International tourism, revenue (current US $)	3598000000	3342000000	3300000000	4560000000	6307000000	7659000000	8915000000	11234000000	12462000000	11136000000	14490000000	17708000000	18340000000	19042000000	20756000000	21472000000	23111000000	24711000000
India	International tourism, departures	4416000	4564000	4940000	5351000	6213000	7185000	8340000	9783000	10868000	11067000	12988000	13994000	14920000	16626000	18330000	20376000	21872000	23372000
India	International tourism, number of arrivals	2649000	2537000	2384000	2726000	3457000	3919000	4447000	5082000	5283000	5168000	5776000	6309000	6578000	6968000	13107000	13284000	14569000	15869000
India	Gross National Income per capita (GNI) as measured by graph set (current US $)	440	450	450	510	600	700	790	920	1000	1110	1220	1380	1480	1520	1560	1600	1680	1820
India	Consumer Price Index (2010 = 100)	54.1609	56.1566	58.6231	60.8542	63.1467	65.8282	69.8737	74.3246	80.5321	89.2919	100	108.858	118.995	131.975	140.761	147.668	154.975	160.133
India	Population, total	1053050912	1071477855	1089807112	1108027848	1126135777	1144118674	1161977719	1179681239	1197146906	1214270132	1230980691	1247236029	1263065852	1278562207	1293859294	1309053980	1324171354	1339180127
India	International murder rate (per 100,000 people)	4.87574	4.61073	4.46969	4.00089	4.12828	3.94146	3.88123	3.84528	3.84239	3.77379	3.77423	3.81965	3.75895	3.58825	3.66006	3.39062	3.2237	3.1137
