# Supplementary material for: Tourism cooperation in the Belt and Road Initiative from economic and spatial insights
Source: PLoS One. 2024 May 20;19(5):e0300392. doi: 10.1371/journal.pone.0300392 (PMC11104584; doi:10.1371/journal.pone.0300392)
Supplement: S1 Data — (ZIP) [file pone.0300392.s001.zip › data/Indonesia.xlsx]

## Sheet: Sheet1
Country Name	Indicator Name	2000	2001	2002	2003	2004	2005	2006	2007	2008	2009	2010	2011	2012	2013	2014	2015	2016	2017
Indonesia	International travel, expenditure (current US $)	3197000000	3406000000	5042000000	4427000000	4569000000	4740000000	5458000000	6578000000	8801000000	6908000000	8432000000	8653000000	9055000000	10280000000	10263000000	9800000000	10043000000	12343000000
Indonesia	International tourism, revenue (current US $)	4975000000	5277000000	5797000000	4461000000	5226000000	5094000000	4890000000	5831000000	8150000000	6053000000	7618000000	9038000000	9463000000	10302000000	11567000000	12054000000	12599000000	13599000000
Indonesia	International tourism, departures	2205000	2505000	3231000	3478000	3941000	4106000	4967000	5158000	5486000	5053000	6235000	6750000	7454000	8025000	8074000	8176000	8340000	8540000
Indonesia	International tourism, number of arrivals	5064000	5153000	5033000	4467000	5321000	5002000	4871000	5506000	6234000	6324000	7003000	7650000	8044000	8802000	9435000	10407000	11519000	12619000
Indonesia	Gross National Income per capita (GNI) as measured by graph set (current US $)	580	720	790	900	1080	1220	1370	1600	1940	2140	2520	3000	3570	3730	3620	3430	3410	3540
Indonesia	Consumer Price Index (2010 = 100)	44.016	49.0779	54.9183	58.6293	62.1846	68.6849	77.6885	82.6657	91.1196	95.1165	100	105.356	109.865	116.91	124.386	132.301	136.966	142.182
Indonesia	Population, total	211540429	214506502	217508059	220545214	223614649	226712730	229838202	232989141	236159276	239340478	242524123	245707511	248883232	252032263	255131116	258162113	261115456	263991379
Indonesia	International murder rate (per 100,000 people)	1.04188	0.918812	0.818812	0.741345	0.634574	0.818812	0.741345	0.634574	0.580964	0.547755	0.436245	0.597051	0.585013	0.54993	0.500527	0.577544	0.495068	0.395068
