# Supplementary material for: Tourism cooperation in the Belt and Road Initiative from economic and spatial insights
Source: PLoS One. 2024 May 20;19(5):e0300392. doi: 10.1371/journal.pone.0300392 (PMC11104584; doi:10.1371/journal.pone.0300392)
Supplement: S1 Data — (ZIP) [file pone.0300392.s001.zip › data/Iran.xlsx]

## Sheet: Sheet1
Country Name	Indicator Name	2000	2001	2002	2003	2004	2005	2006	2007	2008	2009	2010	2011	2012	2013	2014	2015	2016	2017
Iran	International travel, expenditure (current US $)	671000000	714000000	3990000000	4120000000	4402000000	4112000000	5066000000	7335000000	8270000000	8503000000	10570000000	10555000000	8435000000	9464000000	10130000000	8485000000	9301500000	9.56293e+09
Iran	International tourism, revenue (current US $)	677000000	1122000000	1607000000	1266000000	1305000000	1025000000	1464000000	1950000000	1978000000	2259000000	2631000000	2489000000	2483000000	3306000000	4197000000	4086000000	4141500000	4113750000
Iran	International tourism, departures	2286000	2400000	2921000												7698000	6620000	9007000
Iran	International tourism, number of arrivals	1342000	1402000	1585000	1546000	1659000	1889000	2735000	2219000	2034000	2116000	2938000	3354000	3834000	4769000	4967000	5237000	4942000	5089500
Iran	Gross National Income per capita (GNI) as measured by graph set (current US $)	1740	1770	1860	2180	2490	2930	3450	4230	4900	5460	6140	6790	7050	6950	6470	5340	5470	5400
Iran	Consumer Price Index (2010 = 100)	25.1752	28.0135	32.0295	37.3042	42.8108	48.5617	54.3597	63.7167	79.9962	90.7959	100	120.628	152.54	212.437	249.052	283.186	307.49	339.719
Iran	Population, total	66131854	67096414	67983330	68812713	69617100	70421811	71227880	72031103	72845542	73687565	74567511	75491582	76453574	77435384	78411092	79360487	80277428	81162788
Iran	International murder rate (per 100,000 people)	2.62016	2.8944	2.62016	2.62016	2.8944	2.8944	2.62016	2.62016	2.8944	3.00593	2.62016	2.8944	3.00593	2.63058	2.46904	3.00593	2.63058	2.46904
