# Supplementary material for: Tourism cooperation in the Belt and Road Initiative from economic and spatial insights
Source: PLoS One. 2024 May 20;19(5):e0300392. doi: 10.1371/journal.pone.0300392 (PMC11104584; doi:10.1371/journal.pone.0300392)
Supplement: S1 Data — (ZIP) [file pone.0300392.s001.zip › data/Iraq.xlsx]

## Sheet: Sheet1
Country Name	Indicator Name	2000	2001	2002	2003	2004	2005	2006	2007	2008	2009	2010	2011	2012	2013	2014	2015	2016	2017
Iraq	International travel, expenditure (current US $)	9000000	31000000	26000000			627000000	526000000	705000000	813000000	1221000000	1675000000	1879000000	2363000000	3416000000	4394000000	4966000000	5027000000
Iraq	International tourism, revenue (current US $)	2000000	15000000	45000000			186000000	170000000	555000000	867000000	1432000000	1736000000	1557000000	1640000000	2188000000	2504000000	4076000000	2479000000
Iraq	International tourism, departures
Iraq	International tourism, number of arrivals	78000	127000							864000	1262000	1518000	1510000	1111000	892000
Iraq	Gross National Income per capita (GNI) as measured by graph set (current US $)							2020	2510	3540	4030	4430	4810	6140	6900	6720	5960	5420	4770
Iraq	Consumer Price Index (2010 = 100)	18.1586	21.1319	25.2139	33.6898	42.7732	58.582	89.7657	80.7286	90.9511	97.2028	100	105.801	112.244	114.353	116.91	118.539	119.162	119.381
Iraq	Population, total	23565413	24251649	24939299	25627626	26316609	27008426	27697912	28390433	29111417	29894652	30762701	31727053	32776571	33883145	35006080	36115649	37202572	38274618
Iraq	International murder rate (per 100,000 people)									15.7876	8.54333	8.74761	8.30206	8.22844	9.85446
