# Supplementary material for: Tourism cooperation in the Belt and Road Initiative from economic and spatial insights
Source: PLoS One. 2024 May 20;19(5):e0300392. doi: 10.1371/journal.pone.0300392 (PMC11104584; doi:10.1371/journal.pone.0300392)
Supplement: S1 Data — (ZIP) [file pone.0300392.s001.zip › data/Israel.xlsx]

## Sheet: Sheet1
Country Name	Indicator Name	2000	2001	2002	2003	2004	2005	2006	2007	2008	2009	2010	2011	2012	2013	2014	2015	2016	2017
Israel	International travel, expenditure (current US $)	3733000000	3887000000	3322000000	3341000000	3663000000	4146000000	4286000000	4921000000	4967000000	4500000000	4683000000	4874000000	5008000000	5757000000	6534000000	7506000000	8607000000	9707000000
Israel	International tourism, revenue (current US $)	4611000000	2854000000	2426000000	2473000000	2908000000	2750000000	3670000000	4234000000	5271000000	4828000000	5511000000	5752000000	6068000000	6498000000	6495000000	6500000000	6426000000	6397400000
Israel	International tourism, departures	3530000	3561000	3273000	3299000	3614000	3687000	3713000	4147000	4207000	4007000	4269000	4387000	4349000	4757000	5181000	5891000	6781000	7681000
Israel	International tourism, number of arrivals	2417000	1196000	861900	1063000	1505600	1903000	1825000	2067000	2572000	2321000	2803000	2820000	2886000	2962000	2927000	2799000	2900000	3000000
Israel	Gross National Income per capita (GNI) as measured by graph set (current US $)	19270	19250	18560	18600	19920	21450	22260	23900	26100	27300	29580	31440	32180	34310	35790	36080	36250	37270
Israel	Consumer Price Index (2010 = 100)	80.8623	81.7518	86.4014	87.0206	86.6606	87.8126	89.663	90.1039	94.2433	97.3769	100	103.458	105.225	106.856	107.365	106.72	106.139	106.396
Israel	Population, total	6289000	6439000	6570000	6689700	6809000	6930100	7053700	7180100	7308800	7485600	7623600	7765800	7910500	8059500	8215700	8380100	8546000	8712400
Israel	International murder rate (per 100,000 people)	2.4444	3.63813	3.63824	3.0711	2.67436	2.51402	2.69422	1.80566	1.91619	1.76117	1.95261	1.99504	1.74046	1.58046	1.4859	1.36399	1.2859	1.16399
