# Supplementary material for: Tourism cooperation in the Belt and Road Initiative from economic and spatial insights
Source: PLoS One. 2024 May 20;19(5):e0300392. doi: 10.1371/journal.pone.0300392 (PMC11104584; doi:10.1371/journal.pone.0300392)
Supplement: S1 Data — (ZIP) [file pone.0300392.s001.zip › data/Jordan.xlsx]

## Sheet: Sheet1
Country Name	Indicator Name	2000	2001	2002	2003	2004	2005	2006	2007	2008	2009	2010	2011	2012	2013	2014	2015	2016	2017
Jordan	International travel, expenditure (current US $)	387000000	420000000	504000000	503000000	585000000	653000000	956000000	1024000000	1140000000	1202000000	1736000000	1280000000	1257000000	1206000000	1251000000	1267000000	1367000000	1477000000
Jordan	International tourism, revenue (current US $)	935000000	884000000	1254000000	1266000000	1621000000	1759000000	2426000000	2754000000	3539000000	3472000000	4390000000	4351000000	5123000000	5145000000	5518000000	4968000000	4943000000	5139400000
Jordan	International tourism, departures	1625000	1755000	1276000	1229000	1420000	1523000	2139000	2094000	1972000	2054000	2708000	1931000	1567000	1498000	1230000	1556500	1462875	1.43684e+06
Jordan	International tourism, number of arrivals	1580000	1672000	2384000	2353000	2853000	2987000	3225000	3431000	3729000	3789000	4207000	3960000	4162000	3945000	3990000	3761000	3858000	3948000
Jordan	Gross National Income per capita (GNI) as measured by graph set (current US $)	1680	1740	1790	1910	2180	2360	2540	2760	3110	3370	3470	3560	3680	3790	3870	3890	3920	3980
Jordan	Consumer Price Index (2010 = 100)	67.2403	68.432	69.6863	70.8222	73.2032	75.7607	80.497	84.3154	96.0949	95.3841	100	104.169	108.873	114.125	117.434	116.404	115.498	119.337
Jordan	Population, total	5103130	5193482	5287488	5396774	5535595	5714111	5934232	6193191	6489822	6821116	7182390	7574943	7992573	8413464	8809306	9159302	9455802	9702353
Jordan	International murder rate (per 100,000 people)	1.17254	1.68514	1.80844	1.84905	1.49536	1.17254	1.68514	1.80844	1.84905	1.49536	1.61506	1.8614	2.01437	1.71154	1.99789	1.73594	1.54763	1.74825
