# Supplementary material for: Tourism cooperation in the Belt and Road Initiative from economic and spatial insights
Source: PLoS One. 2024 May 20;19(5):e0300392. doi: 10.1371/journal.pone.0300392 (PMC11104584; doi:10.1371/journal.pone.0300392)
Supplement: S1 Data — (ZIP) [file pone.0300392.s001.zip › data/Kazakhstan.xlsx]

## Sheet: Sheet1
Country Name	Indicator Name	2000	2001	2002	2003	2004	2005	2006	2007	2008	2009	2010	2011	2012	2013	2014	2015	2016	2017
Kazakhstan	International travel, expenditure (current US $)	483000000	761000000	863000000	783000000	997000000	940000000	1060000000	1396000000	1361000000	1319000000	1489000000	1831000000	2023000000	2147000000	2163000000	2155000000	1769000000	1962000000
Kazakhstan	International tourism, revenue (current US $)	403000000	502000000	680000000	638000000	803000000	801000000	973000000	1214000000	1255000000	1185000000	1236000000	1524000000	1572000000	1779000000	1701000000	1734000000	1716000000	1717000000
Kazakhstan	International tourism, departures	1247000	2294000	2274000	2374000	3915000	2975000	3615000	4449000	4239000	5309000	5893000	7852000	8875000	9931000	10230000	11230000	12230000	13330000
Kazakhstan	International tourism, number of arrivals	1683000	2693000	3678000	3237000	4291000	4365000	4707000	5311000	4117000	3774000	4097000	5685000	6163000	6841000	6333000	6430000	6509000	6609000
Kazakhstan	Gross National Income per capita (GNI) as measured by graph set (current US $)	1260	1350	1520	1800	2300	2950	3860	4980	6150	6780	7440	8280	9940	11840	12090	11420	8800	7890
Kazakhstan	Consumer Price Index (2010 = 100)	43.7893	47.4475	50.217	53.4501	57.1285	61.4589	66.8191	74.0669	86.7619	93.1095	100	108.453	114.088	120.868	129.147	137.771	157.557	169.283
Kazakhstan	Population, total	14883626	14858335	14858948	14909018	15012985	15147029	15308084	15484192	15674000	16092822	16321872	16557201	16792089	17035550	17288285	17542806	17794055	18037646
Kazakhstan	International murder rate (per 100,000 people)	15.441	14.3617	13.0216	13.0709	13.5904	13.2276	12.8076	12.0876	11.2929	10.9428	8.45785	8.52987	7.48175	6.50888	5.16932	4.80573	4.50573	4.20573
