# Supplementary material for: Tourism cooperation in the Belt and Road Initiative from economic and spatial insights
Source: PLoS One. 2024 May 20;19(5):e0300392. doi: 10.1371/journal.pone.0300392 (PMC11104584; doi:10.1371/journal.pone.0300392)
Supplement: S1 Data — (ZIP) [file pone.0300392.s001.zip › data/Kuwait.xlsx]

## Sheet: Sheet1
Country Name	Indicator Name	2000	2001	2002	2003	2004	2005	2006	2007	2008	2009	2010	2011	2012	2013	2014	2015	2016	2017
Kuwait	International travel, expenditure (current US $)	2852000000	3207000000	3412000000	3750000000	4147000000	4997000000	6074000000	7267000000	8341000000	6799000000	7106000000	8879000000	10073000000	10567000000	12280000000	13148000000	13230000000	13330000000
Kuwait	International tourism, revenue (current US $)	394000000	286000000	320000000	328000000	398000000	413000000	508000000	530000000	610000000	660000000	574000000	644000000	780000000	619000000	615000000	931000000	831000000	881000000
Kuwait	International tourism, departures	1236000	1666000	1725000	1774000	1928000	2173000	2529000	2649000
Kuwait	International tourism, number of arrivals	78000	73000	96000	94000	91000	104000	185000	293000	259000	297000	207000	269000	300000	307000	369000	400000	407000	469000
Kuwait	Gross National Income per capita (GNI) as measured by graph set (current US $)	17930	18670	18890	22520	28100	34400	41350	47590	51790	46000	42060	43510	49950	51990	49770	40750	34890	31430
Kuwait	Consumer Price Index (2010 = 100)	69.9434	70.8527	71.4822	72.1694	73.0705	76.0978	78.4241	82.7256	91.4802	95.6971	100	104.839	108.252	111.156	114.389	118.132	121.91	124.558
Kuwait	Population, total	2050741	2109355	2143833	2169118	2207939	2276623	2377258	2503410	2652340	2818939	2998083	3191051	3395556	3598385	3782450	3935794	4052584	4136528
Kuwait	International murder rate (per 100,000 people)	2.33695	1.84891	1.07284	1.33695	1.94752	1.80091	1.89294	2.35679	1.4327	1.73824	2.00128	1.84892	1.79647	1.76352	1.82969	1.84797	1.81731	1.81099
