# Supplementary material for: Tourism cooperation in the Belt and Road Initiative from economic and spatial insights
Source: PLoS One. 2024 May 20;19(5):e0300392. doi: 10.1371/journal.pone.0300392 (PMC11104584; doi:10.1371/journal.pone.0300392)
Supplement: S1 Data — (ZIP) [file pone.0300392.s001.zip › data/Kyrgyzstan.xlsx]

## Sheet: Sheet1
Country Name	Indicator Name	2000	2001	2002	2003	2004	2005	2006	2007	2008	2009	2010	2011	2012	2013	2014	2015	2016	2017
Kyrgyzstan	International travel, expenditure (current US $)	28000000	21000000	27000000	35000000	73000000	94000000	142000000	215000000	450000000	273000000	275000000	392000000	529000000	505000000	568000000	535000000	582000000	602000000
Kyrgyzstan	International tourism, revenue (current US $)	20000000	32000000	48000000	62000000	92000000	94000000	189000000	392000000	569000000	300000000	212000000	405000000	486000000	585000000	468000000	482000000	477000000	4.75667e+08
Kyrgyzstan	International tourism, departures	47000	46000	59000	116000	239000	201000	454000	559000	736000	580000	597000	931000	1326000	1401000	1442000	1720000	2129000	2529000
Kyrgyzstan	International tourism, number of arrivals	59000	99000	140000	342000	398000	319000	766000	1656000	1844000	1394000	855000	2278000	2406000	3076000	2849000	3051000	2930000	2976500
Kyrgyzstan	Gross National Income per capita (GNI) as measured by graph set (current US $)	280	280	290	340	400	450	500	610	760	860	850	880	1040	1190	1250	1180	1110	1130
Kyrgyzstan	Consumer Price Index (2010 = 100)	48.9869	52.3766	53.4945	55.0857	57.3501	59.8383	63.1606	69.622	86.6934	92.6203	100	116.636	119.865	127.793	137.421	146.358	146.927	151.593
Kyrgyzstan	Population, total	4898400	4945100	4990700	5043300	5104700	5162600	5218400	5268400	5318700	5383300	5447900	5514600	5607200	5719600	5835500	5956900	6079500	6201500
Kyrgyzstan	International murder rate (per 100,000 people)	8.73856	7.7782	8.23534	8.39939	8.33676	8.25554	8.23137	8.20854	8.15234	7.84529	19.7701	8.97105	5.38066	3.62433	3.74054	5.18294	4.48538	4.2583
