# Supplementary material for: Tourism cooperation in the Belt and Road Initiative from economic and spatial insights
Source: PLoS One. 2024 May 20;19(5):e0300392. doi: 10.1371/journal.pone.0300392 (PMC11104584; doi:10.1371/journal.pone.0300392)
Supplement: S1 Data — (ZIP) [file pone.0300392.s001.zip › data/Laos.xlsx]

## Sheet: Sheet1
Country Name	Indicator Name	2000	2001	2002	2003	2004	2005	2006	2007	2008	2009	2010	2011	2012	2013	2014	2015	2016	2017
Laos	International travel, expenditure (current US $)	8000000	4100000	4300000	5000000	8000000	10000000	15000000	14000000	51000000	91000000	215000000	248000000	241000000	404000000	417000000	585000000	540100000	5.14033e+08
Laos	International tourism, revenue (current US $)	114000000	108000000	110000000	77000000	122000000	143000000	160000000	190000000	280000000	271000000	385000000	413000000	461000000	613000000	642400000	725000000	713000000	6.93467e+08
Laos	International tourism, departures											1686000	1788000	2052000	2857000	3320000	3067000	3059000	3.14867e+06
Laos	International tourism, number of arrivals	191000	173000	215000	196000	407000	672000	842000	1142000	1295000	1239000	1670000	1894000	2291000	2700000	3164000	3543000	3315000	3.34067e+06
Laos	Gross National Income per capita (GNI) as measured by graph set (current US $)	280	310	320	340	390	460	510	620	750	890	1000	1150	1380	1620	1840	2000	2150	2270
Laos	Consumer Price Index (2010 = 100)	48.1436	51.9045	57.4226	66.317	73.2553	78.5043	83.8443	87.636	94.322	94.3553	100	107.569	112.146	119.291	124.217	125.804	127.813	128.868
Laos	Population, total	5329304	5414568	5497273	5579656	5664605	5754026	5849356	5949787	6052190	6152036	6246274	6333487	6415169	6494557	6576397	6663967	6758353	6858160
Laos	International murder rate (per 100,000 people)	10.7333	10.7333	10.7333	10.7333	10.7333	9.60618	9.60618	9.60618	9.60618	9.60618	8.0434	8.0434	8.0434	8.0434	8.0434	7.00998	7.00998	7.00998
