# Supplementary material for: Tourism cooperation in the Belt and Road Initiative from economic and spatial insights
Source: PLoS One. 2024 May 20;19(5):e0300392. doi: 10.1371/journal.pone.0300392 (PMC11104584; doi:10.1371/journal.pone.0300392)
Supplement: S1 Data — (ZIP) [file pone.0300392.s001.zip › data/Latvia.xlsx]

## Sheet: Sheet1
Country Name	Indicator Name	2000	2001	2002	2003	2004	2005	2006	2007	2008	2009	2010	2011	2012	2013	2014	2015	2016	2017
Latvia	International travel, expenditure (current US $)	281000000	255000000	267000000	365000000	428000000	655000000	788000000	1021000000	1139000000	798000000	648000000	765000000	680000000	900000000	887000000	801000000	880000000	960000000
Latvia	International tourism, revenue (current US $)	172000000	153000000	201000000	271000000	343000000	446000000	622000000	880000000	801000000	724000000	640000000	771000000	745000000	1190000000	1298000000	1279000000	1282000000	1.28633e+09
Latvia	International tourism, departures	2596000	2697000	2306000	2286000	2457000	2959000	3151000	3398000	3782000	3268000	3332000	3257000	183000	1776000	1846000	1720000	1939000	1835000
Latvia	International tourism, number of arrivals	509000	591000	848000	971000	1079000	1116000	1535000	1653000	1684000	1323000	1373000	1493000	1435000	1536000	1843000	2024000	1793000	1.88667e+06
Latvia	Gross National Income per capita (GNI) as measured by graph set (current US $)	3310	3600	3930	4670	5820	7360	8880	11170	13420	14000	12620	13130	13790	14910	15310	14970	14570	14740
Latvia	Consumer Price Index (2010 = 100)	59.1728	60.6445	61.8203	63.6395	67.5803	72.1409	76.8562	84.6132	97.6456	101.097	100	104.371	106.727	106.696	107.358	107.545	107.696	110.852
Latvia	Population, total	2367550	2337170	2310173	2287955	2263122	2238799	2218357	2200325	2177322	2141669	2097555	2059709	2034319	2012647	1993782	1977527	1959537	1940740
Latvia	International murder rate (per 100,000 people)	9.98254	9.28487	9.17474	8.76061	7.94259	5.59507	5.75223	4.27561	4.55826	5.03424	3.30368	3.2975	3.38758	2.45004	3.17441	3.36233	3.16259	3.13907
