# Supplementary material for: Tourism cooperation in the Belt and Road Initiative from economic and spatial insights
Source: PLoS One. 2024 May 20;19(5):e0300392. doi: 10.1371/journal.pone.0300392 (PMC11104584; doi:10.1371/journal.pone.0300392)
Supplement: S1 Data — (ZIP) [file pone.0300392.s001.zip › data/Lebanon.xlsx]

## Sheet: Sheet1
Country Name	Indicator Name	2000	2001	2002	2003	2004	2005	2006	2007	2008	2009	2010	2011	2012	2013	2014	2015	2016	2017
Lebanon	International travel, expenditure (current US $)	1083000000	2083000000	2683000000	3319000000	3719000000	3565000000	3783000000	3914000000	4297000000	4928000000	4868000000	4440000000	4511000000	4692000000	5198000000	5187000000	5252000000	5452000000
Lebanon	International tourism, revenue (current US $)	742000000	837000000	4284000000	6782000000	5931000000	5969000000	5457000000	5796000000	6317000000	7157000000	8026000000	6797000000	7361000000	7032000000	6835000000	7087000000	7153000000	7.04417e+09
Lebanon	International tourism, departures
Lebanon	International tourism, number of arrivals	742000	837000	956000	1016000	1278000	1140000	1063000	1017000	1333000	1844000	2168000	1655000	1366000	1274000	1355000	1518000	1688000	1858000
Lebanon	Gross National Income per capita (GNI) as measured by graph set (current US $)	5470	5300	4990	4490	5600	5760	5710	6320	7050	7920	8540	8600	8530	8460	8290	8040	7970	8310
Lebanon	Consumer Price Index (2010 = 100)	82.0334	86.789	88.2379	90.2379	91.8802	92.9715	93.0334	94.1691	95.0334	96.1691	100	104.971	111.88	117.274	119.449	114.971	114.07	118.999
Lebanon	Population, total	3235366	3359859	3522837	3701464	3863267	3986852	4057350	4086466	4111047	4183156	4337141	4588368	4916404	5276102	5603279	5851479	6006668	6082357
Lebanon	International murder rate (per 100,000 people)	9.94597	6.473	8.28321	7.94772	5.9931	6.46628	5.75824	5.45142	4.45142	3.46628	3.75824	3.66143	3.94597	4.473	4.28321	3.94772	3.9931	4.1286
