# Supplementary material for: Tourism cooperation in the Belt and Road Initiative from economic and spatial insights
Source: PLoS One. 2024 May 20;19(5):e0300392. doi: 10.1371/journal.pone.0300392 (PMC11104584; doi:10.1371/journal.pone.0300392)
Supplement: S1 Data — (ZIP) [file pone.0300392.s001.zip › data/Lithuania.xlsx]

## Sheet: Sheet1
Country Name	Indicator Name	2000	2001	2002	2003	2004	2005	2006	2007	2008	2009	2010	2011	2012	2013	2014	2015	2016	2017
Lithuania	International travel, expenditure (current US $)	261000000	227000000	334000000	476000000	643000000	743000000	909000000	1144000000	1530000000	1119000000	849000000	859000000	925000000	1069000000	1058000000	1131000000	1220000000	1310000000
Lithuania	International tourism, revenue (current US $)	430000000	425000000	556000000	700000000	834000000	920000000	1038000000	1154000000	1248000000	972000000	958000000	1321000000	1317000000	1374000000	1383000000	1310000000	1405000000	1515000000
Lithuania	International tourism, departures	3632000	3390000	3584000	3502000	2433000	1633000	1789000	1661000	1757000	1288000	1411000	1526000	1708000	1764000	1789000	1860000	1953000	2053000
Lithuania	International tourism, number of arrivals	1083000	1271000	1428000	1491000	1800000	2000000	2180000	1486000	1611000	1341000	1507000	1775000	1900000	2012000	2063000	2071000	2296000	2496000
Lithuania	Gross National Income per capita (GNI) as measured by graph set (current US $)	3210	3460	3830	4700	6040	7600	8820	10620	12660	12430	12430	13210	14100	15240	16020	15110	14790	15200
Lithuania	Consumer Price Index (2010 = 100)	74.4045	75.4217	75.634	74.7761	75.6466	77.6576	80.5613	85.1833	94.4903	98.698	100	104.13	107.348	108.472	108.585	107.625	108.599	112.643
Lithuania	Population, total	3499536	3470818	3443067	3415213	3377075	3322528	3269909	3231294	3198231	3162916	3097282	3028115	2987773	2957689	2932367	2904910	2868231	2827721
Lithuania	International murder rate (per 100,000 people)	10.5659	10.1623	8.50569	10.0751	10.1446	11.1236	8.71758	8.4967	9.27013	7.95261	7.01069	6.85091	6.65076	6.60587	5.36827	5.86645	5.24687	5.14687
