# Supplementary material for: Tourism cooperation in the Belt and Road Initiative from economic and spatial insights
Source: PLoS One. 2024 May 20;19(5):e0300392. doi: 10.1371/journal.pone.0300392 (PMC11104584; doi:10.1371/journal.pone.0300392)
Supplement: S1 Data — (ZIP) [file pone.0300392.s001.zip › data/Macedonia.xlsx]

## Sheet: Sheet1
Country Name	Indicator Name	2000	2001	2002	2003	2004	2005	2006	2007	2008	2009	2010	2011	2012	2013	2014	2015	2016	2017
Macedonia	International travel, expenditure (current US $)	58000000	60000000	60000000	71000000	85000000	97000000	110000000	147000000	190000000	150000000	131000000	159000000	153000000	168000000	186000000	189000000	204000000	219000000
Macedonia	International tourism, revenue (current US $)	88000000	49000000	55000000	86000000	103000000	116000000	156000000	219000000	262000000	232000000	199000000	242000000	237000000	270000000	298000000	268000000	283000000	295000000
Macedonia	International tourism, departures
Macedonia	International tourism, number of arrivals	224000	99000	123000	158000	165000	197000	202000	230000	255000	259000	262000	327000	351000	400000	425000	486000	510000	540000
Macedonia	Gross National Income per capita (GNI) as measured by graph set (current US $)	1840	1790	1820	2090	2560	2990	3310	3580	4330	4610	4700	4810	4740	5000	5200	5100	4990	4880
Macedonia	Consumer Price Index (2010 = 100)	79.906	84.0602	86.0058	86.7417	86.3525	86.8063	89.5959	91.6134	99.2465	98.5125	100	103.905	107.35	110.339	110.029	109.698	109.438	110.915
Macedonia	Population, total	2034819	2042842	2048928	2053426	2057047	2060272	2063145	2065458	2067378	2069093	2070739	2072383	2074036	2075739	2077495	2079308	2081206	2083160
Macedonia	International murder rate (per 100,000 people)	2.30979	2.69233	2.92836	3.40894	2.38206	2.13564	2.22961	2.03345	1.69297	1.69156	2.07655	1.44761	1.39824	1.05986	1.58845	1.37354	1.35502	1.34422
