# Supplementary material for: Tourism cooperation in the Belt and Road Initiative from economic and spatial insights
Source: PLoS One. 2024 May 20;19(5):e0300392. doi: 10.1371/journal.pone.0300392 (PMC11104584; doi:10.1371/journal.pone.0300392)
Supplement: S1 Data — (ZIP) [file pone.0300392.s001.zip › data/Malaysia.xlsx]

## Sheet: Sheet1
Country Name	Indicator Name	2000	2001	2002	2003	2004	2005	2006	2007	2008	2009	2010	2011	2012	2013	2014	2015	2016	2017
Malaysia	International travel, expenditure (current US $)	2543000000	3391000000	3330000000	3401000000	3822000000	4339000000	5085000000	6600000000	7724000000	7196000000	8324000000	10180000000	12217000000	12236000000	12442000000	10708000000	10468000000	1.13752e+10
Malaysia	International tourism, revenue (current US $)	5873000000	7627000000	8084000000	6799000000	9183000000	10389000000	12280000000	17948000000	18553000000	17231000000	18152000000	19649000000	20251000000	21500000000	22600000000	17666000000	18084000000	19163400000
Malaysia	International tourism, departures	30532000	36248000	29866000	32201000	30761000
Malaysia	International tourism, number of arrivals	10222000	12775000	13292000	10577000	15703000	16431000	17547000	20973000	22052000	23646000	24577000	24714000	25033000	25715000	27437000	25721000	26757000	26407500
Malaysia	Gross National Income per capita (GNI) as measured by graph set (current US $)	3460	3550	3790	4160	4740	5280	5850	6650	7550	7640	8290	9060	10150	10760	11010	10450	9860	9650
Malaysia	Consumer Price Index (2010 = 100)	80.4614	81.6013	83.0766	83.9014	85.1754	87.6974	90.8626	92.7047	97.7485	98.3187	100	103.174	104.891	107.099	110.465	112.79	115.147	119.605
Malaysia	Population, total	23185608	23698907	24198811	24688703	25174109	25659393	26143566	26625845	27111069	27605383	28112289	28635128	29170456	29706724	30228017	30723155	31187265	31624264
Malaysia	International murder rate (per 100,000 people)	2.37647	2.18154	2.33483	2.2885	1.97425	2.35391	2.24912	2.44875	2.20205	2.03221	1.92087	1.85087	2.06373	2.11063	1.92087	1.85087	2.06373	2.11063
