# Supplementary material for: Tourism cooperation in the Belt and Road Initiative from economic and spatial insights
Source: PLoS One. 2024 May 20;19(5):e0300392. doi: 10.1371/journal.pone.0300392 (PMC11104584; doi:10.1371/journal.pone.0300392)
Supplement: S1 Data — (ZIP) [file pone.0300392.s001.zip › data/Maldives.xlsx]

## Sheet: Sheet1
Country Name	Indicator Name	2000	2001	2002	2003	2004	2005	2006	2007	2008	2009	2010	2011	2012	2013	2014	2015	2016	2017
Maldives	International travel, expenditure (current US $)	60000000	59000000	60000000	60000000	75000000	94000000	106000000	152000000	211000000	212000000	252000000	231000000	207000000	252000000	271000000	309000000	347000000	387000000
Maldives	International tourism, revenue (current US $)	321000000	327000000	337000000	402000000	471000000	826000000	1235000000	1515000000	1559000000	1473000000	1713000000	1966000000	2032000000	2422000000	2811000000	2691000000	2864000000	3064000000
Maldives	International tourism, departures	42000	41000	43000	44000	61000	77000	74000	102000	123000
Maldives	International tourism, number of arrivals	467000	461000	485000	564000	617000	395000	602000	676000	683000	656000	792000	931000	958000	1125000	1205000	1234000	1286000	1305000
Maldives	Gross National Income per capita (GNI) as measured by graph set (current US $)	2070	2240	2620	3400	3780	3470	4540	4460	5390	5440	5980	6690	6820	7110	7800	8190	8740	9570
Maldives	Consumer Price Index (2010 = 100)	55.3199	60.3124	73.3123	65.32	70.3123	73.3124	75.32	80.4378	90.1237	94.2064	100	111.273	123.385	128.081	130.796	132.043	132.706	136.312
Maldives	Population, total	280384	287027	294341	302209	310423	318836	327371	336070	345054	354501	364511	375131	386203	397397	408247	418403	427756	436330
Maldives	International murder rate (per 100,000 people)	2.43879	2.43879	2.71794	1.32359	2.43879	2.71794	1.32359	0.892671	1.44905	1.69252	1.64604	0.799721	2.58931	0.754913	1.64604	0.799721	2.58931	0.754913
