# Supplementary material for: Tourism cooperation in the Belt and Road Initiative from economic and spatial insights
Source: PLoS One. 2024 May 20;19(5):e0300392. doi: 10.1371/journal.pone.0300392 (PMC11104584; doi:10.1371/journal.pone.0300392)
Supplement: S1 Data — (ZIP) [file pone.0300392.s001.zip › data/Moldova.xlsx]

## Sheet: Sheet1
Country Name	Indicator Name	2000	2001	2002	2003	2004	2005	2006	2007	2008	2009	2010	2011	2012	2013	2014	2015	2016	2017
Moldova	International travel, expenditure (current US $)	86000000	90000000	109000000	118000000	135000000	170000000	224000000	290000000	359000000	307000000	298000000	349000000	396000000	425000000	449000000	366000000	330000000	392500000
Moldova	International tourism, revenue (current US $)	57000000	58000000	72000000	79000000	112000000	138000000	150000000	229000000	293000000	240000000	222000000	253000000	279000000	324000000	328000000	291000000	331000000	318500000
Moldova	International tourism, departures	32000	30000	52000	67000	68000	57000	68000	82000	85000	93300	117200	136100	146800	157600	180600	189800	177000	176250
Moldova	International tourism, number of arrivals	18000	16000	18000	21000	69000	67000	63000	70000	73000	60000	64000	75000	89000	95600	93900	94400	121000	101225
Moldova	Gross National Income per capita (GNI) as measured by graph set (current US $)	370	400	460	570	730	890	1030	1160	1500	1570	1820	1990	2140	2470	2560	2230	2140	2180
Moldova	Consumer Price Index (2010 = 100)	40.0302	43.9391	46.2684	51.7031	58.1785	65.1362	73.4592	82.544	93.0956	93.0372	100	107.687	112.583	117.76	123.752	135.727	144.358	153.842
Moldova	Population, total	3639592	3631462	3623062	3612874	3603945	3595187	3585209	3576910	3570108	3565604	3562045	3559986	3559519	3558566	3556397	3554108	3551954	3549750
Moldova	International murder rate (per 100,000 people)	10.3069	9.8196	9.60107	7.64686	6.64853	7.11932	6.32128	5.25596	5.74008	6.0058	6.53694	7.45579	5.62142	4.15033	3.19415	5.62142	4.15033	3.19415
