# Supplementary material for: Tourism cooperation in the Belt and Road Initiative from economic and spatial insights
Source: PLoS One. 2024 May 20;19(5):e0300392. doi: 10.1371/journal.pone.0300392 (PMC11104584; doi:10.1371/journal.pone.0300392)
Supplement: S1 Data — (ZIP) [file pone.0300392.s001.zip › data/Mongolia.xlsx]

## Sheet: Sheet1
Country Name	Indicator Name	2000	2001	2002	2003	2004	2005	2006	2007	2008	2009	2010	2011	2012	2013	2014	2015	2016	2017
Mongolia	International travel, expenditure (current US $)	54000000	59000000	125000000	144000000	207000000	142000000	196000000	218000000	249000000	242000000	319000000	460000000	558000000	643000000	529000000	473000000	536000000	573000000
Mongolia	International tourism, revenue (current US $)	43000000	49000000	143000000	154000000	205000000	203000000	261000000	349000000	272000000	253000000	288000000	197000000	215000000	236000000	257000000	279000000	379000000	479000000
Mongolia	International tourism, departures
Mongolia	International tourism, number of arrivals	137000	166000	229000	201000	301000	338000	386000	452000	446000	433000	456000	460000	476000	418000	393000	386000	404000	424000
Mongolia	Gross National Income per capita (GNI) as measured by graph set (current US $)	470	480	530	610	760	900	1120	1410	1800	1790	2000	2600	3660	4350	4240	3850	3590	3290
Mongolia	Consumer Price Index (2010 = 100)	41.6283	44.2414	44.6471	46.9371	50.8052	57.2659	60.1837	65.9838	84.4371	90.8431	100	108.409	123.931	136.929	153.669	163.78	165.509	172.213
Mongolia	Population, total	2397436	2419776	2443659	2469286	2496832	2526446	2558012	2591670	2628131	2668289	2712650	2761516	2814226	2869107	2923896	2976877	3027398	3075647
Mongolia	International murder rate (per 100,000 people)	13.8907	13.3369	15.7534	13.8907	13.3369	15.7534	13.1352	11.3055	8.06657	8.20751	8.81057	9.63239	7.07122	7.14508	7.2848	6.18097	5.65592	5.18097
