# Supplementary material for: Tourism cooperation in the Belt and Road Initiative from economic and spatial insights
Source: PLoS One. 2024 May 20;19(5):e0300392. doi: 10.1371/journal.pone.0300392 (PMC11104584; doi:10.1371/journal.pone.0300392)
Supplement: S1 Data — (ZIP) [file pone.0300392.s001.zip › data/Montenegro.xlsx]

## Sheet: Sheet1
Country Name	Indicator Name	2000	2001	2002	2003	2004	2005	2006	2007	2008	2009	2010	2011	2012	2013	2014	2015	2016	2017
Montenegro	International travel, expenditure (current US $)								58000000	80000000	76000000	72000000	70000000	67000000	81000000	79000000	68000000	91000000
Montenegro	International tourism, revenue (current US $)								660000000	859000000	792000000	765000000	926000000	860000000	929000000	959000000	947000000	978000000
Montenegro	International tourism, departures
Montenegro	International tourism, number of arrivals			136000	142000	188000	272000	378000	984000	1031000	1044000	1088000	1201000	1264000	1324000	1350000	1560000	1662000
Montenegro	Gross National Income per capita (GNI) as measured by graph set (current US $)			1970	2440	3100	3660	4320	5120	6470	6740	6920	7250	7000	7330	7320	7280	7120	7350
Montenegro	Consumer Price Index (2010 = 100)						82.2055	84.6096	88.2877	96.0205	99.3493	100	103.45	107.738	110.115	109.333	111.026	110.725	113.36
Montenegro	Population, total	604950	607389	609828	612267	613353	614261	615025	615875	616969	618294	619428	620079	620601	621207	621810	622159	622303	622471
Montenegro	International murder rate (per 100,000 people)			4.40182	3.25681	2.27589	3.56918	4.04641	1.9371	3.86346	3.37159	2.40275	3.3575	2.71398	1.59466	3.18637	2.70624	4.45562
