# Supplementary material for: Tourism cooperation in the Belt and Road Initiative from economic and spatial insights
Source: PLoS One. 2024 May 20;19(5):e0300392. doi: 10.1371/journal.pone.0300392 (PMC11104584; doi:10.1371/journal.pone.0300392)
Supplement: S1 Data — (ZIP) [file pone.0300392.s001.zip › data/Myanmar.xlsx]

## Sheet: Sheet1
Country Name	Indicator Name	2000	2001	2002	2003	2004	2005	2006	2007	2008	2009	2010	2011	2012	2013	2014	2015	2016	2017
Myanmar	International travel, expenditure (current US $)	30000000	32000000	34000000	36000000	32000000	34000000	40000000	39000000	49700000	52000000	53000000	132000000	265000000	131000000	119000000	144000000	584000000	684000000
Myanmar	International tourism, revenue (current US $)	195000000	132000000	136000000	70000000	97000000	83000000	59000000	97000000	80000000	75000000	91000000	334000000	550000000	964000000	1687000000	2266000000	2269000000	2369000000
Myanmar	International tourism, departures
Myanmar	International tourism, number of arrivals	416000	475000	487000	597000	657000	660000	630000	716000	731000	763000	792000	816000	1059000	2044000	3081000	4681000	2907000	3081000
Myanmar	Gross National Income per capita (GNI) as measured by graph set (current US $)	130	150	170	190	230	270	300	360	480	650	860	1020	1140	1230	1230	1190	1190	1190
Myanmar	Consumer Price Index (2010 = 100)	14.9913	18.1547	28.5164	38.9504	40.7165	44.5311	53.4358	72.1514	91.4877	92.8347	100	105.021	106.563	112.406	118.078	129.279	138.283	144.606
Myanmar	Population, total	46095462	46627994	47140220	47624894	48073707	48482614	48846474	49171586	49479752	49800690	50155896	50553031	50986514	51448196	51924182	52403669	52885223	53370609
Myanmar	International murder rate (per 100,000 people)	2.25836	1.96449	1.72676	1.6042	1.54554	1.39431	1.5907	1.52324	1.59863	1.76504	1.59702	2.08692	2.81643	2.4063	2.36884	2.19832	2.26531	2.30969
