# Supplementary material for: Tourism cooperation in the Belt and Road Initiative from economic and spatial insights
Source: PLoS One. 2024 May 20;19(5):e0300392. doi: 10.1371/journal.pone.0300392 (PMC11104584; doi:10.1371/journal.pone.0300392)
Supplement: S1 Data — (ZIP) [file pone.0300392.s001.zip › data/Nepal.xlsx]

## Sheet: Sheet1
Country Name	Indicator Name	2000	2001	2002	2003	2004	2005	2006	2007	2008	2009	2010	2011	2012	2013	2014	2015	2016	2017
Nepal	International travel, expenditure (current US $)	109000000	128000000	108000000	119000000	205000000	221000000	261000000	402000000	545000000	572000000	528000000	420000000	562000000	598000000	680000000	669000000	634000000	661000000
Nepal	International tourism, revenue (current US $)	219000000	191000000	134000000	232000000	260000000	160000000	157000000	234000000	353000000	439000000	378000000	415000000	379000000	460000000	511000000	509000000	498000000	506000000
Nepal	International tourism, departures	155000	200000	238000	258000	286000	373000	415000	469000	561000	589000	765000	774000	862000	983000	1103000	1115000	1127000	1139000
Nepal	International tourism, number of arrivals	464000	361000	275000	338000	385000	375000	384000	527000	500000	510000	603000	736000	803000	798000	790000	539000	753000	790000
Nepal	Gross National Income per capita (GNI) as measured by graph set (current US $)	230	240	240	260	280	310	340	370	440	480	540	600	690	720	730	740	730	790
Nepal	Consumer Price Index (2010 = 100)	55.7535	57.2523	58.9867	62.3531	64.1251	68.5089	73.2499	74.9121	82.3343	91.4691	100	109.227	119.56	130.368	141.272	152.389	165.784	171.138
Nepal	Population, total	23740911	24161777	24566342	24950623	25309449	25640287	25940618	26214847	26475859	26741103	27023137	27327147	27649925	27985310	28323241	28656282	28982771	29304998
Nepal	International murder rate (per 100,000 people)	2.67471	3.50968	3.49258	3.03399	3.69822	3.4243	2.35152	3.20811	3.36911	3.01409	3.00853	2.48471	2.32189	2.16542	1.97011	2.16542	2.16378	2.09977
