# Supplementary material for: Tourism cooperation in the Belt and Road Initiative from economic and spatial insights
Source: PLoS One. 2024 May 20;19(5):e0300392. doi: 10.1371/journal.pone.0300392 (PMC11104584; doi:10.1371/journal.pone.0300392)
Supplement: S1 Data — (ZIP) [file pone.0300392.s001.zip › data/Oman.xlsx]

## Sheet: Sheet1
Country Name	Indicator Name	2000	2001	2002	2003	2004	2005	2006	2007	2008	2009	2010	2011	2012	2013	2014	2015	2016	2017
Oman	International travel, expenditure (current US $)	629000000	703000000	702000000	804000000	823000000	863000000	894000000	952000000	1197000000	1295000000	1243000000	1493000000	1644000000	1824000000	2080000000	2206000000	2643000000	3043000000
Oman	International tourism, revenue (current US $)	377000000	538000000	539000000	546000000	601000000	627000000	749000000	905000000	1105000000	1092000000	1072000000	1515000000	1723000000	1888000000	1972000000	2247000000	2497000000	2797000000
Oman	International tourism, departures	2.07929e+06	2.07929e+06	2060000	2.07929e+06	2.07929e+06	2018000	2248000	2263000	2062000	1645000	1873000	2446000	2888000	3103000	3358000	3838000	4167000	4467000
Oman	International tourism, number of arrivals	571000	829000	817000	1039000	1195000	891000	1066000	1223000	1373000	1521000	1441000	1018000	1241000	1392000	1611000	1909000	2292000	2592000
Oman	Gross National Income per capita (GNI) as measured by graph set (current US $)	7070	7920	7960	8260	9380	10620	11500	14460	17380	17700	18170	17000	19560	20580	19510	18150	16200	14440
Oman	Consumer Price Index (2010 = 100)	74.7943	74.1835	73.9716	74.1087	74.6697	76.0596	78.4966	83.1713	93.2274	96.896	100	104.042	107.109	108.229	109.335	109.407	110.62	112.387
Oman	Population, total	2267991	2294787	2334285	2385255	2444751	2511269	2582991	2662762	2759014	2882942	3041460	3237268	3464644	3711481	3960925	4199810	4424762	4636262
Oman	International murder rate (per 100,000 people)	1.46161	1.46161	1.19951	1.46735	1.71797	2.11049	4.68449	1.38953	1.70351	1.28341	1.57819	1.05027	1.12566	2.61351	0.656412	1.73695	1.77829	1.80221
