# Supplementary material for: Tourism cooperation in the Belt and Road Initiative from economic and spatial insights
Source: PLoS One. 2024 May 20;19(5):e0300392. doi: 10.1371/journal.pone.0300392 (PMC11104584; doi:10.1371/journal.pone.0300392)
Supplement: S1 Data — (ZIP) [file pone.0300392.s001.zip › data/Pakistan.xlsx]

## Sheet: Sheet1
Country Name	Indicator Name	2000	2001	2002	2003	2004	2005	2006	2007	2008	2009	2010	2011	2012	2013	2014	2015	2016	2017
Pakistan	International travel, expenditure (current US $)	574000000	555000000	491000000	1163000000	1612000000	1753000000	2029000000	2075000000	2163000000	1098000000	1370000000	1857000000	1851000000	1638000000	2209000000	2642000000	2728000000	2848000000
Pakistan	International tourism, revenue (current US $)	551000000	533000000	562000000	620000000	765000000	828000000	919000000	912000000	986000000	950000000	998000000	1127000000	1014000000	938000000	971000000	915000000	879000000	897000000
Pakistan	International tourism, departures
Pakistan	International tourism, number of arrivals	557000	500000	498000	501000	648000	798000	898000	840000	823000	855000	907000	1161000	966000
Pakistan	Gross National Income per capita (GNI) as measured by graph set (current US $)	490	500	510	560	640	730	820	910	1010	1060	1080	1150	1260	1360	1390	1430	1500	1580
Pakistan	Consumer Price Index (2010 = 100)	43.0525	44.4079	45.8691	47.2058	50.7201	55.317	59.6987	64.235	77.2658	87.8109	100	111.917	122.753	132.195	141.699	145.283	150.753	156.912
Pakistan	Population, total	138523285	141601437	144654143	147703401	150780300	153909667	157093993	160332974	163644603	167049580	170560182	174184265	177911533	181712595	185546257	189380513	193203476	197015955
Pakistan	International murder rate (per 100,000 people)	6.42924	6.77465	6.54388	6.32755	6.37616	6.35568	6.39617	6.5838	7.36902	7.47742	7.73334	7.95709	7.78252	7.6698	7.15509	5.00896	4.4084	4.4084
