# Supplementary material for: Tourism cooperation in the Belt and Road Initiative from economic and spatial insights
Source: PLoS One. 2024 May 20;19(5):e0300392. doi: 10.1371/journal.pone.0300392 (PMC11104584; doi:10.1371/journal.pone.0300392)
Supplement: S1 Data — (ZIP) [file pone.0300392.s001.zip › data/Palestine.xlsx]

## Sheet: Sheet1
Country Name	Indicator Name	2000	2001	2002	2003	2004	2005	2006	2007	2008	2009	2010	2011	2012	2013	2014	2015	2016	2017
Palestine	International travel, expenditure (current US $)	308000000	417000000	425000000	397000000	415000000	223000000	211000000	395000000	477000000	479000000	521000000	603000000	646000000	643000000	520000000	610000000	658000000	698000000
Palestine	International tourism, revenue (current US $)	283000000	37000000	38000000	152000000	115000000	52000000	25000000	99000000	146000000	193000000	409000000	615000000	469000000	524000000	412000000	312000000	284000000	254000000
Palestine	International tourism, departures
Palestine	International tourism, number of arrivals	310000	43000	33000	37000	56000	88000	123000	264000	387000	396000	522000	449000	490000	545000	556000	432000	400000	380000
Palestine	Gross National Income per capita (GNI) as measured by graph set (current US $)	1580	1390	1300	1390	1480	1650	1570	1600	1680	2090	2310	2560	3070	3060	3090	3440	3380	3180
Palestine	Consumer Price Index (2010 = 100)	67.366	68.1897	72.083	75.2568	77.5177	80.7015	83.8024	85.3609	93.8031	96.3863	100	102.877	105.736	107.56	109.424	110.99	110.747	110.982
Palestine	Population, total	2922153	2997784	3075373	3154969	3236626	3320396	3406334	3494496	3596688	3702218	3811102	3927051	4046901	4169506	4294682	4422143	4551566	4684777
Palestine	International murder rate (per 100,000 people)	2.62547	2.62547	2.62547	2.73192	2.73969	2.40481	2.62547	1.92541	1.24601	1.11168	0.786854	0.574317	0.605361	0.543645	0.771363	0.965068	0.688241	0.704978
