# Supplementary material for: Tourism cooperation in the Belt and Road Initiative from economic and spatial insights
Source: PLoS One. 2024 May 20;19(5):e0300392. doi: 10.1371/journal.pone.0300392 (PMC11104584; doi:10.1371/journal.pone.0300392)
Supplement: S1 Data — (ZIP) [file pone.0300392.s001.zip › data/poland.xlsx]

## Sheet: Sheet1
Country Name	Indicator Name	2000	2001	2002	2003	2004	2005	2006	2007	2008	2009	2010	2011	2012	2013	2014	2015	2016	2017
poland	International travel, expenditure (current US $)	3417000000	3595000000	3440000000	3286000000	5092000000	5894000000	7653000000	8339000000	10689000000	7891000000	9100000000	8882000000	9129000000	9132000000	9540000000	8523000000	8617000000	8717000000
poland	International tourism, revenue (current US $)	6128000000	5121000000	4971000000	4733000000	6499000000	7161000000	8154000000	11728000000	12895000000	9889000000	10037000000	11649000000	11888000000	12432000000	12924000000	11355000000	12052000000	12852000000
poland	International tourism, departures	56677000	53122000	45043000	38730000	37226000	40841000	44696000	47561000	50243000	39270000	42760000	43270000	48290000	52580000	35400000	44300000	44500000	45500000
poland	International tourism, number of arrivals	17400000	15000000	13980000	13720000	14290000	15200000	15670000	14975000	12960000	11890000	12470000	13350000	14840000	15800000	16000000	16728000	17471000	18171000
poland	Gross National Income per capita (GNI) as measured by graph set (current US $)	4660	4700	4890	5490	6260	7350	8470	9970	11970	12530	12770	12950	13300	13520	13680	13340	12680	12710
poland	Consumer Price Index (2010 = 100)	76.0476	80.1605	81.6878	82.2455	85.0276	86.8844	88.0006	90.1643	93.9196	97.4842	100	104.239	107.951	109.022	109.08	108.127	107.408	109.638
poland	Population, total	38258629	38248076	38230364	38204570	38182222	38165445	38141267	38120560	38125759	38151603	38042794	38063255	38063164	38040196	38011735	37986412	37970087	37975841
poland	International murder rate (per 100,000 people)	2.21787	2.01433	1.86049	1.72222	1.64861	1.44672	1.278	1.3697	1.20024	1.28637	1.13769	1.17168	0.983887	0.772655	0.736426	0.750028	0.670146	0.610146
