# Supplementary material for: Tourism cooperation in the Belt and Road Initiative from economic and spatial insights
Source: PLoS One. 2024 May 20;19(5):e0300392. doi: 10.1371/journal.pone.0300392 (PMC11104584; doi:10.1371/journal.pone.0300392)
Supplement: S1 Data — (ZIP) [file pone.0300392.s001.zip › data/Qatar.xlsx]

## Sheet: Sheet1
Country Name	Indicator Name	2000	2001	2002	2003	2004	2005	2006	2007	2008	2009	2010	2011	2012	2013	2014	2015	2016	2017
Qatar	International travel, expenditure (current US $)	307000000	366000000	423000000	471000000	691000000	1759000000	3751000000	4351000000	5351000000	6351000000	7351000000	7813000000	10702000000	11729000000	12871000000	11641000000	13152000000	15152000000
Qatar	International tourism, revenue (current US $)	128000000	272000000	285000000	369000000	498000000	760000000	874000000	974000000	1463000000	2463000000	3463000000	4463000000	7220000000	8452000000	10576000000	12131000000	12593000000	13593000000
Qatar	International tourism, departures
Qatar	International tourism, number of arrivals	378000	376000	587000	557000	732000	913000	946000	964000	1405000	1481600	1699500	2056700	2323500	2611900	2839200	2941100	2938200	3138200
Qatar	Gross National Income per capita (GNI) as measured by graph set (current US $)	24890	27890	30890	33890	35890	38280	51430	59430	67810	63730	66360	69820	75850	81810	82750	75660	66670	61070
Qatar	Consumer Price Index (2010 = 100)	60.8835	61.7793	61.9275	63.3299	67.6359	73.5976	82.3085	93.6326	107.724	102.486	100	101.138	103.48	106.806	110.386	112.163	115.385	118.385
Qatar	Population, total	592267	616886	645659	688586	758855	864863	1010382	1189633	1389342	1590780	1779676	1952054	2109568	2250473	2374419	2481539	2569804	2639211
Qatar	International murder rate (per 100,000 people)	0.168843	0.810523	0.756536	0.693751	0.658887	0.693751	0.494862	0.756536	0.863718	0.502898	0.22476	0.204912	0.331821	0.399916	0.37904	0.370259	0.383072	0.377457
