# Supplementary material for: Tourism cooperation in the Belt and Road Initiative from economic and spatial insights
Source: PLoS One. 2024 May 20;19(5):e0300392. doi: 10.1371/journal.pone.0300392 (PMC11104584; doi:10.1371/journal.pone.0300392)
Supplement: S1 Data — (ZIP) [file pone.0300392.s001.zip › data/Romania.xlsx]

## Sheet: Sheet1
Country Name	Indicator Name	2000	2001	2002	2003	2004	2005	2006	2007	2008	2009	2010	2011	2012	2013	2014	2015	2016	2017
Romania	International travel, expenditure (current US $)	447000000	475000000	448000000	572000000	672000000	1071000000	1457000000	1723000000	2407000000	1766000000	1897000000	2294000000	2108000000	2176000000	2636000000	2330000000	2469000000	2569000000
Romania	International tourism, revenue (current US $)	394000000	419000000	400000000	523000000	607000000	1324000000	1675000000	2073000000	2626000000	1688000000	1631000000	2016000000	1904000000	2048000000	2225000000	2097000000	2166000000	2266000000
Romania	International tourism, departures	6388000	6408000	5757000	6497000	6972000	7140000	8906000	10980000	13072000	11723000	10905000	10936000	11149000	11364000	12299000	13118000	16128000	20128000
Romania	International tourism, number of arrivals	5264000	4938000	4794000	5595000	6600000	5839000	6037000	7722000	8862000	7575000	7498000	7611000	7937000	8019000	8442000	9331000	10223000	11223000
Romania	Gross National Income per capita (GNI) as measured by graph set (current US $)	1720	1780	1960	2330	3010	3930	4960	6570	8760	9120	8640	8650	8760	9260	9600	9530	9520	9970
Romania	Consumer Price Index (2010 = 100)	31.9822	43.0087	52.7029	60.7524	67.9664	74.0935	78.9529	82.7721	89.2704	94.2583	100	105.789	109.317	113.673	114.888	114.205	112.441	113.946
Romania	Population, total	22442971	22131970	21730496	21574326	21451748	21319685	21193760	20882982	20537875	20367487	20246871	20147528	20058035	19983693	19908979	19815481	19702332	19586539
Romania	International murder rate (per 100,000 people)	2.62562	2.71559	2.57611	2.53579	2.38987	2.11376	2.06177	1.97755	2.25733	1.92551	1.97648	1.65082	1.87395	1.67429	1.49203	1.46403	1.2488	1.40162
