# Supplementary material for: Tourism cooperation in the Belt and Road Initiative from economic and spatial insights
Source: PLoS One. 2024 May 20;19(5):e0300392. doi: 10.1371/journal.pone.0300392 (PMC11104584; doi:10.1371/journal.pone.0300392)
Supplement: S1 Data — (ZIP) [file pone.0300392.s001.zip › data/Russia.xlsx]

## Sheet: Sheet1
Country Name	Indicator Name	2000	2001	2002	2003	2004	2005	2006	2007	2008	2009	2010	2011	2012	2013	2014	2015	2016	2017
Russia	International travel, expenditure (current US $)	8848000000	9760000000	11362000000	13427000000	16082000000	17963000000	18850000000	22456000000	26401000000	23785000000	30169000000	37343000000	48096000000	59504000000	55383000000	38434000000	27652000000	33043000000
Russia	International tourism, revenue (current US $)	3429000000	4726000000	5278000000	5879000000	7262000000	7805000000	9720000000	12426000000	15821000000	12369000000	13239000000	16961000000	17876000000	20198000000	19451000000	13204000000	12823000000	1.51593e+10
Russia	International tourism, departures	18371000	18030000	20428000	20572000	24507000	28416000	29107000	34285000	36538000	34276000	39323000	43726000	47813000	54069000	45889000	34550000	31659000	42951000
Russia	International tourism, number of arrivals	21169000	21595000	23309000	22521000	22064000	22201000	22486000	22909000	23676000	21339000	22281000	24932000	28177000	30792000	32421000	33729000	24571000	2.91037e+07
Russia	Gross National Income per capita (GNI) as measured by graph set (current US $)	1710	1780	2100	2580	3410	4450	5800	7560	9590	9230	9980	11150	13520	15200	14660	11760	9720	9230
Russia	Consumer Price Index (2010 = 100)	30.7596	37.3658	43.2654	49.1768	54.5315	61.449	67.3903	73.4603	83.8262	93.5897	100	108.44	113.944	121.64	131.153	151.526	162.197	168.172
Russia	Population, total	146596557	145976083	145306046	144648257	144067054	143518523	143049528	142805088	142742350	142785342	142849449	142960868	143201676	143506911	143819666	144096870	144342396	144495044
Russia	International murder rate (per 100,000 people)	28.0676	29.4353	30.4777	28.8855	27.2527	24.813	20.1252	17.7275	16.5903	14.9351	13.7275	12.5904	11.9351	10.9772	11.3104	11.4805	10.8162	11.1461
