# Supplementary material for: Tourism cooperation in the Belt and Road Initiative from economic and spatial insights
Source: PLoS One. 2024 May 20;19(5):e0300392. doi: 10.1371/journal.pone.0300392 (PMC11104584; doi:10.1371/journal.pone.0300392)
Supplement: S1 Data — (ZIP) [file pone.0300392.s001.zip › data/Saudi Arabia.xlsx]

## Sheet: Sheet1
Country Name	Indicator Name	2000	2001	2002	2003	2004	2005	2006	2007	2008	2009	2010	2011	2012	2013	2014	2015	2016	2017
Saudi Arabia	International travel, expenditure (current US $)	4165000000	6165000000	7370000000	4165000000	4428000000	9087000000	12979000000	21031000000	16005000000	21312000000	22076000000	18202000000	17986000000	18648000000	25137000000	20366000000	19731000000	1.94066e+10
Saudi Arabia	International tourism, revenue (current US $)	1418000000	2418000000	3218000000	3418000000	6486000000	4626000000	4769000000	6907000000	6775000000	6744000000	7536000000	9317000000	8400000000	8690000000	9263000000	11183000000	12139000000	8.33845e+09
Saudi Arabia	International tourism, departures	4104000	3811000	7896000	4104000	3811000	4403000	2000000	4126000	4087000	6032000	17827000	15281320	18671000	19153960	19824490	20819000	21118000	22118000
Saudi Arabia	International tourism, number of arrivals	6585000	6727000	7511000	7332000	8599000	8037000	8620000	11531000	14757000	10897000	10850000	14179000	16332000	15772000	18260000	17994000	18049000	18549000
Saudi Arabia	Gross National Income per capita (GNI) as measured by graph set (current US $)	8110	8480	8330	9440	11000	12610	14120	15760	18420	17880	18750	20900	24050	25440	25570	23810	21780	20080
Saudi Arabia	Consumer Price Index (2010 = 100)	76.6909	75.8312	76.0187	76.4841	76.8783	77.2468	78.9532	82.2438	90.3615	94.9312	100	105.835	108.889	112.707	115.724	118.244	122.367	122.077
Saudi Arabia	Population, total	20764312	21303592	21906308	22556425	23228890	23905654	24578301	25252569	25940770	26661492	27425676	28238020	29086357	29944476	30776722	31557144	32275687	32938213
Saudi Arabia	International murder rate (per 100,000 people)	0.83316	1.07494	1.301	1.10833	1.2958	1.24238	1.0375	1.0494	0.83316	1.07494	1.301	1.10833	1.2958	1.24238	1.0375	1.0494	0.83316	1.07494
