# Supplementary material for: Tourism cooperation in the Belt and Road Initiative from economic and spatial insights
Source: PLoS One. 2024 May 20;19(5):e0300392. doi: 10.1371/journal.pone.0300392 (PMC11104584; doi:10.1371/journal.pone.0300392)
Supplement: S1 Data — (ZIP) [file pone.0300392.s001.zip › data/Serbia.xlsx]

## Sheet: Sheet1
Country Name	Indicator Name	2000	2001	2002	2003	2004	2005	2006	2007	2008	2009	2010	2011	2012	2013	2014	2015	2016	2017
Serbia	International travel, expenditure (current US $)	86000000	96000000	105000000	144000000	208000000	260000000	322000000	1203000000	1448000000	1105000000	1103000000	1263000000	1188000000	1290000000	1360000000	1254000000	1351000000	1451000000
Serbia	International tourism, revenue (current US $)	56000000	67000000	77000000	159000000	220000000	308000000	416000000	1018000000	1114000000	986000000	950000000	1149000000	1080000000	1221000000	1352000000	1322000000	1460000000	1560000000
Serbia	International tourism, departures
Serbia	International tourism, number of arrivals	272000	292000	312000	339000	392000	453000	469000	696000	646000	645000	683000	764000	810000	922000	1029000	1132000	1281000	1431000
Serbia	Gross National Income per capita (GNI) as measured by graph set (current US $)	1530	1450	1430	2260	3070	3630	3970	4580	5650	6040	5850	5910	5700	6050	5840	5540	5300	5180
Serbia	Consumer Price Index (2010 = 100)	19.7577	38.5285	46.0381	50.5849	56.1625	65.2159	72.8618	77.519	87.1398	94.2129	100	111.137	119.284	128.462	131.137	132.963	134.456	138.665
Serbia	Population, total	7516346	7503433	7496522	7480591	7463157	7440769	7411569	7381579	7350222	7320807	7291436	7234099	7199077	7164132	7130576	7095383	7058322	7022268
Serbia	International murder rate (per 100,000 people)	2.40313	2.58142	2.13842	1.89189	1.77138	1.59523	1.70059	1.87188	1.53854	1.69889	1.43969	1.50104	1.23926	1.59189	1.35063	1.17497	1.39427	1.5543
