# Supplementary material for: Tourism cooperation in the Belt and Road Initiative from economic and spatial insights
Source: PLoS One. 2024 May 20;19(5):e0300392. doi: 10.1371/journal.pone.0300392 (PMC11104584; doi:10.1371/journal.pone.0300392)
Supplement: S1 Data — (ZIP) [file pone.0300392.s001.zip › data/Singapore.xlsx]

## Sheet: Sheet1
Country Name	Indicator Name	2000	2001	2002	2003	2004	2005	2006	2007	2008	2009	2010	2011	2012	2013	2014	2015	2016	2017
Singapore	International travel, expenditure (current US $)	4535000000	6600000000	8212000000	8382000000	9291000000	10070000000	11268000000	13503000000	16340000000	15704000000	18700000000	21505000000	23147000000	24506000000	24360000000	22083000000	22102000000	23239600000
Singapore	International tourism, revenue (current US $)	5142000000	4641000000	4458000000	3842000000	5327000000	6209000000	7536000000	9066000000	10615000000	9225000000	14178000000	17930000000	18796000000	19209000000	19134000000	16563000000	18386000000	1.83363e+10
Singapore	International tourism, departures	4444000	4363000	4399000	4221000	5165000	5159000	5533000	6024000	6828000	6961000	7342000	7753000	8048000	8647000	8903000	9125000	9474000	9774000
Singapore	International tourism, number of arrivals	6062000	5857000	5855000	4703000	6553000	7079000	7588000	7957000	7778000	7488000	9161000	10390000	11098000	11899000	11864000	12051000	12914000	13814000
Singapore	Gross National Income per capita (GNI) as measured by graph set (current US $)	23670	21990	21760	23110	25650	28370	32080	35660	36680	37080	44790	48310	51110	54730	56370	54020	52350	54530
Singapore	Consumer Price Index (2010 = 100)	85.199	86.0486	85.7116	86.1469	87.5793	87.9516	88.7986	90.6677	96.6772	97.2542	100	105.248	110.064	112.66	113.815	113.22	112.617	113.266
Singapore	Population, total	4027887	4138012	4175950	4114826	4166664	4265762	4401365	4588599	4839396	4987573	5076732	5183688	5312437	5399162	5469724	5535002	5607283	5612253
Singapore	International murder rate (per 100,000 people)	0.945334	0.746495	0.532532	0.5648	0.480545	0.467597	0.368612	0.380346	0.556574	0.402778	0.374439	0.309118	0.208691	0.317115	0.256959	0.252924	0.320558	0.291401
