# Supplementary material for: Tourism cooperation in the Belt and Road Initiative from economic and spatial insights
Source: PLoS One. 2024 May 20;19(5):e0300392. doi: 10.1371/journal.pone.0300392 (PMC11104584; doi:10.1371/journal.pone.0300392)
Supplement: S1 Data — (ZIP) [file pone.0300392.s001.zip › data/Slovakia.xlsx]

## Sheet: Sheet1
Country Name	Indicator Name	2000	2001	2002	2003	2004	2005	2006	2007	2008	2009	2010	2011	2012	2013	2014	2015	2016	2017
Slovakia	International travel, expenditure (current US $)	341000000	340000000	506000000	662000000	900000000	1122000000	1230000000	1825000000	2596000000	2249000000	2146000000	2449000000	2310000000	2523000000	2581000000	2265000000	2415000000	2565000000
Slovakia	International tourism, revenue (current US $)	441000000	649000000	742000000	876000000	931000000	1282000000	1655000000	2352000000	3004000000	2539000000	2335000000	2514000000	2366000000	2702000000	2642000000	2480000000	2800000000	3100000000
Slovakia	International tourism, departures	1487000	1787000	2087000	2387000	2687000	2987000	3149000	3603000	3683000	3230000	2692000	3285000	2689000	2129000	2406000	2777000	3095000	3395000
Slovakia	International tourism, number of arrivals	1053000	1219000	1399000	1387000	1401000	1515000	1612000	1685000	1767000	1298000	1327000	1460000	1528000	1670000	1475000	1721000	2027000	2327000
Slovakia	Gross National Income per capita (GNI) as measured by graph set (current US $)	5520	5710	6000	6930	9000	11320	12890	14870	17200	17050	17240	17240	17550	18140	18240	17580	17010	16610
Slovakia	Consumer Price Index (2010 = 100)	65.3991	70.1926	72.3876	78.5797	84.5113	86.8008	90.6924	93.1925	97.4777	99.0521	100	103.919	107.667	109.175	109.091	108.737	108.171	109.59
Slovakia	Population, total	5388720	5378867	5376912	5373374	5372280	5372807	5373054	5374622	5379233	5386406	5391428	5398384	5407579	5413393	5418649	5423801	5430798	5439892
Slovakia	International murder rate (per 100,000 people)	2.38924	2.18518	2.24068	2.53709	2.00022	1.72255	1.51893	1.51899	1.59293	1.44425	1.51731	1.62666	1.16299	1.30872	1.27005	0.808925	1.04746	1.37832
