# Supplementary material for: Tourism cooperation in the Belt and Road Initiative from economic and spatial insights
Source: PLoS One. 2024 May 20;19(5):e0300392. doi: 10.1371/journal.pone.0300392 (PMC11104584; doi:10.1371/journal.pone.0300392)
Supplement: S1 Data — (ZIP) [file pone.0300392.s001.zip › data/Slovenia.xlsx]

## Sheet: Sheet1
Country Name	Indicator Name	2000	2001	2002	2003	2004	2005	2006	2007	2008	2009	2010	2011	2012	2013	2014	2015	2016	2017
Slovenia	International travel, expenditure (current US $)	544000000	560000000	647000000	805000000	937000000	1019000000	1058000000	1261000000	1610000000	1456000000	1377000000	1315000000	1081000000	1081000000	1149000000	1051000000	1126000000	1276000000
Slovenia	International tourism, revenue (current US $)	1016000000	1059000000	1152000000	1427000000	1725000000	1894000000	2074000000	2465000000	2954000000	2735000000	2721000000	2953000000	2737000000	2900000000	2944000000	2521000000	2627000000	2737000000
Slovenia	International tourism, departures	1965000	2055000	2127000	2114000	2800000	2660000	2680000	2496000	2459000	2586000	2874000	2722000	2474000	2612000	2642000	2867000	2853000	2860000
Slovenia	International tourism, number of arrivals	1090000	1219000	1302000	1373000	1499000	1555000	1617000	1751000	1958000	1824000	1869000	2037000	2156000	2259000	2411000	2707000	3032000	3332000
Slovenia	Gross National Income per capita (GNI) as measured by graph set (current US $)	11350	11000	10990	12700	15700	18440	19950	21920	24710	24400	24560	24590	23280	23090	23540	22240	21700	22000
Slovenia	Consumer Price Index (2010 = 100)	66.5351	72.1105	77.505	81.802	84.7411	86.8185	88.9525	92.2059	97.4131	98.2307	100	101.803	104.447	106.295	106.507	105.947	105.889	107.402
Slovenia	Population, total	1988925	1992060	1994530	1995733	1997012	2000474	2006868	2018122	2021316	2039669	2048583	2052843	2057159	2059953	2061980	2063531	2065042	2066748
Slovenia	International murder rate (per 100,000 people)	1.81041	1.4082	1.81062	1.05583	1.35581	1.00186	0.598865	1.19193	0.49394	0.638688	0.733436	0.779182	0.679483	0.580799	0.820921	0.963954	0.48164	0.685782
