# Supplementary material for: Tourism cooperation in the Belt and Road Initiative from economic and spatial insights
Source: PLoS One. 2024 May 20;19(5):e0300392. doi: 10.1371/journal.pone.0300392 (PMC11104584; doi:10.1371/journal.pone.0300392)
Supplement: S1 Data — (ZIP) [file pone.0300392.s001.zip › data/Sri Lanka.xlsx]

## Sheet: Sheet1
Country Name	Indicator Name	2000	2001	2002	2003	2004	2005	2006	2007	2008	2009	2010	2011	2012	2013	2014	2015	2016	2017
Sri Lanka	International travel, expenditure (current US $)	383000000	402000000	438000000	462000000	499000000	552000000	666000000	709000000	777000000	735000000	828000000	926000000	1219000000	1808000000	1922000000	2152000000	2295000000	2455000000
Sri Lanka	International tourism, revenue (current US $)	388000000	347000000	594000000	709000000	808000000	729000000	733000000	750000000	803000000	754000000	1044000000	1421000000	1756000000	2506000000	3278000000	3978000000	4591000000	5091000000
Sri Lanka	International tourism, departures	524000	505000	533000	561000	680000	727000	757000	862000	966000	963000	1122000	1239000	1269000	1262000	1311000	1356000	1448000	1548000
Sri Lanka	International tourism, number of arrivals	400000	337000	393000	501000	566000	549000	560000	494000	438000	448000	654000	856000	1006000	1275000	1527000	1798000	2051000	2351000
Sri Lanka	Gross National Income per capita (GNI) as measured by graph set (current US $)	880	840	850	940	1060	1210	1360	1550	1790	2010	2420	2860	3360	3490	3640	3760	3790	3840
Sri Lanka	Consumer Price Index (2010 = 100)	36.48	41.645	45.6226	48.5035	52.1781	58.2514	64.0883	74.2413	90.9934	94.1463	100	106.717	114.766	122.695	126.595	131.366	136.567	147.088
Sri Lanka	Population, total	18781938	18913054	19059300	19215307	19372538	19524558	19670151	19810789	19945832	20075086	20198353	20315017	20425000	20585000	20771000	20966000	21203000	21444000
Sri Lanka	International murder rate (per 100,000 people)	6.81748	7.108	6.24342	6.81748	7.108	6.24342	10.3914	10.2143	10.0372	5.47445	3.77754	3.60325	3.30974	3.01551	2.6814	2.35106	2.54954	2.52733
