# Supplementary material for: Tourism cooperation in the Belt and Road Initiative from economic and spatial insights
Source: PLoS One. 2024 May 20;19(5):e0300392. doi: 10.1371/journal.pone.0300392 (PMC11104584; doi:10.1371/journal.pone.0300392)
Supplement: S1 Data — (ZIP) [file pone.0300392.s001.zip › data/Tajikistan.xlsx]

## Sheet: Sheet1
Country Name	Indicator Name	2000	2001	2002	2003	2004	2005	2006	2007	2008	2009	2010	2011	2012	2013	2014	2015	2016	2017
Tajikistan	International travel, expenditure (current US $)	1100000	1400000	1700000	2100000	3400000	3800000	6000000	7000000	10800000	5800000	35400000	31400000	36500000	42500000	35000000	25000000	24600000	3.29143e+07
Tajikistan	International tourism, revenue (current US $)	3600000	4800000	5000000	6200000	9600000	9100000	11200000	16500000	23700000	19500000	141500000	184100000	286600000	233300000	220200000	146000000	149600000	1.94471e+08
Tajikistan	International tourism, departures	6400	2700											15000	15000	19000	16000
Tajikistan	International tourism, number of arrivals	7700	5200							325000	207000	160000	183000	244000	208000	213000	414000
Tajikistan	Gross National Income per capita (GNI) as measured by graph set (current US $)	170	160	170	210	260	320	370	440	570	650	910	1000	1140	1320	1340	1240	1110	990
Tajikistan	Consumer Price Index (2010 = 100)	28.3556	39.2986	44.1127	51.3046	54.9687	58.8671	64.7602	73.2756	88.2755	93.9677	100	112.432	118.988	124.948	132.576	140.152	148.568	156.568
Tajikistan	Population, total	6216205	6327125	6447688	6576877	6712841	6854176	7000557	7152385	7309728	7472819	7641630	7815949	7995062	8177809	8362745	8548651	8734951	8921343
Tajikistan	International murder rate (per 100,000 people)	4.55262	3.68256	2.7917	2.49358	2.11535	2.29057	2.77121	1.84554	1.36804	1.29804	2.3686	1.61209	2.77121	1.84554	1.36804	1.29804	2.3686	1.61209
