# Supplementary material for: Tourism cooperation in the Belt and Road Initiative from economic and spatial insights
Source: PLoS One. 2024 May 20;19(5):e0300392. doi: 10.1371/journal.pone.0300392 (PMC11104584; doi:10.1371/journal.pone.0300392)
Supplement: S1 Data — (ZIP) [file pone.0300392.s001.zip › data/Thailand.xlsx]

## Sheet: Sheet1
Country Name	Indicator Name	2000	2001	2002	2003	2004	2005	2006	2007	2008	2009	2010	2011	2012	2013	2014	2015	2016	2017
Thailand	International travel, expenditure (current US $)	3218000000	3334000000	3888000000	3538000000	5343000000	4920000000	6176000000	6889000000	6707000000	5744000000	7155000000	7534000000	8095000000	8238000000	8824000000	9539000000	11267000000	12667000000
Thailand	International tourism, revenue (current US $)	9935000000	9378000000	10388000000	10456000000	13054000000	12103000000	16624000000	20625000000	22510000000	19811000000	23796000000	30924000000	37766000000	45738000000	42047000000	48527000000	52465000000	54765000000
Thailand	International tourism, departures	1909000	2011000	2250000	2152000	2709000	3047000	3382000	4018000	3908000	4653000	5451000	5397000	5721000	5970000	6444000	6794000	8204000	9604000
Thailand	International tourism, number of arrivals	9579000	10133000	10873000	10082000	11737000	11567000	13822000	14464000	14584000	14150000	15936000	19230000	22354000	26547000	24810000	29923000	32530000	35530000
Thailand	Gross National Income per capita (GNI) as measured by graph set (current US $)	1980	1960	1990	2180	2530	2790	3100	3520	3970	4140	4580	4950	5520	5720	5760	5710	5700	5960
Thailand	Consumer Price Index (2010 = 100)	77.3524	78.6109	79.159	80.5873	82.8108	86.5708	90.5855	92.616	97.6807	96.8546	100	103.809	106.939	109.275	111.346	110.343	110.551	111.287
Thailand	Population, total	62958021	63543322	64073164	64554952	65002231	65425470	65824164	66195615	66545760	66881867	67208808	67530130	67843979	68143065	68416772	68657600	68863514	69037513
Thailand	International murder rate (per 100,000 people)	8.16735	7.90012	7.08253	9.9667	6.57362	7.34576	7.12049	6.69984	5.97183	5.53663	5.43679	4.89707	4.898	4.24695	3.87186	3.47667	3.23944	3.03944
