# Supplementary material for: Tourism cooperation in the Belt and Road Initiative from economic and spatial insights
Source: PLoS One. 2024 May 20;19(5):e0300392. doi: 10.1371/journal.pone.0300392 (PMC11104584; doi:10.1371/journal.pone.0300392)
Supplement: S1 Data — (ZIP) [file pone.0300392.s001.zip › data/the Philippines.xlsx]

## Sheet: Sheet1
Country Name	Indicator Name	2000	2001	2002	2003	2004	2005	2006	2007	2008	2009	2010	2011	2012	2013	2014	2015	2016	2017
the Philippines	International travel, expenditure (current US $)	1841000000	1918000000	1874000000	1649000000	1526000000	3286000000	3075000000	3351000000	4285000000	4056000000	5964000000	6055000000	7140000000	8400000000	11130000000	11868000000	11710000000	11810000000
the Philippines	International tourism, revenue (current US $)	2334000000	2011000000	2018000000	1821000000	2390000000	2863000000	4051000000	5523000000	3293000000	2916000000	3441000000	4053000000	4963000000	5599000000	6059000000	6415000000	6333000000	6233000000
the Philippines	International tourism, departures	1670000	1787000	1969000	1803000	1920000	2144000	2745000	3066000	3355000	3188000
the Philippines	International tourism, number of arrivals	1992000	1797000	1933000	1907000	2291000	2623000	2843000	3092000	3139000	3017000	3520000	3917000	4273000	4681000	4833000	5361000	5967000	6567000
the Philippines	Gross National Income per capita (GNI) as measured by graph set (current US $)	1220	1220	1180	1220	1340	1430	1540	1770	2060	2260	2470	2620	2980	3300	3470	3520	3580	3660
the Philippines	Consumer Price Index (2010 = 100)	63.6515	67.0539	68.8797	70.4564	73.8589	78.6722	82.9876	85.3942	92.4481	96.3485	100	104.718	107.888	110.675	114.656	115.43	116.877	120.211
the Philippines	Population, total	77991569	79665315	81352060	83031954	84678493	86274237	87809419	89293490	90751864	92220879	93726624	95277940	96866642	98481032	100102249	101716359	103320222	104918090
the Philippines	International murder rate (per 100,000 people)	7.35336	7.34573	8.05511	7.75123	7.49187	7.45761	7.06075	6.67686	6.41309	9.8546	9.4925	9.10389	8.75843	9.29418	9.74603	9.48028	11.0198	9.88508
