# Supplementary material for: Tourism cooperation in the Belt and Road Initiative from economic and spatial insights
Source: PLoS One. 2024 May 20;19(5):e0300392. doi: 10.1371/journal.pone.0300392 (PMC11104584; doi:10.1371/journal.pone.0300392)
Supplement: S1 Data — (ZIP) [file pone.0300392.s001.zip › data/The United Arab Emirates.xlsx]

## Sheet: Sheet1
Country Name	Indicator Name	2000	2001	2002	2003	2004	2005	2006	2007	2008	2009	2010	2011	2012	2013	2014	2015	2016	2017
The United Arab Emirates	International travel, expenditure (current US $)	3019000000	3321000000	3651000000	3956000000	4472000000	6186000000	8827000000	11273000000	13288000000	10347000000	11818000000	13206000000	15072000000	16188000000	15848000000	16637000000	17127000000	17427000000
The United Arab Emirates	International tourism, revenue (current US $)	1063000000	1200000000	1332000000	1438000000	1593000000	3218000000	4972000000	6072000000	7162000000	7352000000	8577000000	9204000000	10924000000	12389000000	15221000000	17481000000	19496000000	21496000000
The United Arab Emirates	International tourism, departures
The United Arab Emirates	International tourism, number of arrivals	3907000	4134000	5445000	5871000	6195000	7126000
The United Arab Emirates	Gross National Income per capita (GNI) as measured by graph set (current US $)		31750	30690	32520	35990	37570	39810	40400	41040	36140	34530	36160	40310	43920	45070	43360	40000	39130
The United Arab Emirates	Consumer Price Index (2010 = 100)								86.954	97.6063	99.1287	100	100.877	101.545	102.664	105.072	109.349	111.116	113.303
The United Arab Emirates	Population, total	3154925	3326032	3507232	3741932	4087931	4579562	5242032	6044067	6894278	7666393	8270684	8672475	8900453	9006263	9070867	9154302	9269612	9400145
The United Arab Emirates	International murder rate (per 100,000 people)				1.20259	0.660481	1.22282	0.743986				0.81009	0.588067	0.775241	0.632893	0.672483	0.65543	0.893811	0.718288
