# Supplementary material for: Tourism cooperation in the Belt and Road Initiative from economic and spatial insights
Source: PLoS One. 2024 May 20;19(5):e0300392. doi: 10.1371/journal.pone.0300392 (PMC11104584; doi:10.1371/journal.pone.0300392)
Supplement: S1 Data — (ZIP) [file pone.0300392.s001.zip › data/T¿╣rkiye.xlsx]

## Sheet: Sheet1
Country Name	Indicator Name	2000	2001	2002	2003	2004	2005	2006	2007	2008	2009	2010	2011	2012	2013	2014	2015	2016	2017
Türkiye	International travel, expenditure (current US $)	1713000000	1738000000	1880000000	2113000000	2524000000	3563000000	3517000000	4254000000	4509000000	5061000000	5817000000	5372000000	4585000000	5253000000	5475000000	5686000000	5025000000	5359750000
Türkiye	International tourism, revenue (current US $)	7636000000	10067000000	11901000000	13203000000	15888000000	20760000000	19137000000	21662000000	26446000000	26331000000	26318000000	30302000000	31566000000	36192000000	38766000000	35451000000	26695000000	2.83022e+10
Türkiye	International tourism, departures	5284000	4856000	5131000	5928000	7299000	8246000	8275000	4956000	4893000	5561000	6557000	6282000	5803000	7526000	7982000	8751000	7892000	8037750
Türkiye	International tourism, number of arrivals	9586000	10783000	12790000	13341000	16826000	20273000	18916000	26122000	29792000	30187000	31364000	34654000	35698000	37795000	39811000	39478000	30289000	27289000
Türkiye	Gross National Income per capita (GNI) as measured by graph set (current US $)	4300	3550	3560	3910	5220	6760	7820	8880	9770	9580	10430	11230	11880	12530	12590	12000	11230	10930
Türkiye	Consumer Price Index (2010 = 100)	20.5948	31.7985	46.0963	56.0543	60.874	65.853	72.173	78.4926	86.6905	92.1095	100	106.472	115.939	124.626	135.661	146.068	157.425	174.969
Türkiye	Population, total	63240121	64191474	65143054	66085803	67007855	67903406	68763405	69597281	70440032	71339185	72326914	73409455	74569867	75787333	77030628	78271472	79512426	80745020
Türkiye	International murder rate (per 100,000 people)	4.2929	4.34874	4.86721	4.2929	4.34874	4.86721	4.6071	5.17118	4.62379	5.17528	4.23632	4.16976	4.31273	5.17528	4.23632	4.16976	4.31273	4.62379
