# Supplementary material for: Tourism cooperation in the Belt and Road Initiative from economic and spatial insights
Source: PLoS One. 2024 May 20;19(5):e0300392. doi: 10.1371/journal.pone.0300392 (PMC11104584; doi:10.1371/journal.pone.0300392)
Supplement: S1 Data — (ZIP) [file pone.0300392.s001.zip › data/Turkmenistan.xlsx]

## Sheet: Sheet1
Country Name	Indicator Name	2000	2001	2002	2003	2004	2005	2006	2007	2008	2009	2010	2011	2012	2013	2014	2015	2016	2017
Turkmenistan	International travel, expenditure (current US $)
Turkmenistan	International tourism, revenue (current US $)
Turkmenistan	International tourism, departures	78000	111000	79000	34000	32000	33000	33000	38000
Turkmenistan	International tourism, number of arrivals	3400	5200	10800	8200	14800	11600	5600	8200
Turkmenistan	Gross National Income per capita (GNI) as measured by graph set (current US $)	600	650	750	990	1310	1590	1950	2320	3040	3550	4070	4730	5560	6510	7200	7030	6820	6650
Turkmenistan	Consumer Price Index (2010 = 100)
Turkmenistan	Population, total	4516131	4564080	4610002	4655741	4703398	4754641	4810105	4870137	4935762	5007950	5087210	5174061	5267839	5366277	5466241	5565284	5662544	5758075
Turkmenistan	International murder rate (per 100,000 people)	5.91214	5.43373	5.22776	5.00457	4.4436	4.33261	4.22028
