# Supplementary material for: Tourism cooperation in the Belt and Road Initiative from economic and spatial insights
Source: PLoS One. 2024 May 20;19(5):e0300392. doi: 10.1371/journal.pone.0300392 (PMC11104584; doi:10.1371/journal.pone.0300392)
Supplement: S1 Data — (ZIP) [file pone.0300392.s001.zip › data/Ukraine.xlsx]

## Sheet: Sheet1
Country Name	Indicator Name	2000	2001	2002	2003	2004	2005	2006	2007	2008	2009	2010	2011	2012	2013	2014	2015	2016	2017
Ukraine	International travel, expenditure (current US $)	561000000	676000000	794000000	953000000	2660000000	3078000000	3202000000	4022000000	4585000000	3751000000	4134000000	4829000000	5536000000	6300000000	5470000000	4750000000	5323000000	5475800000
Ukraine	International tourism, revenue (current US $)	563000000	759000000	1001000000	1204000000	2931000000	3542000000	4018000000	5320000000	6722000000	4349000000	4696000000	5406000000	5988000000	5931000000	2264000000	1662000000	1723000000	3829000000
Ukraine	International tourism, departures	13422000	14849000	14729000	14795000	15588000	16454000	16875000	17335000	15499000	15334000	17180000	19773000	21433000	23761000	22438000	23142000	24668000	25668000
Ukraine	International tourism, number of arrivals	6431000	9174000	10517000	12514000	15629000	17631000	18936000	23122000	25449000	20798000	21203000	21415000	23013000	24671000	12712000	12428000	13333000	14333000
Ukraine	Gross National Income per capita (GNI) as measured by graph set (current US $)	700	730	790	980	1270	1540	1950	2570	3220	2840	2990	3120	3500	3800	3560	2650	2310	2390
Ukraine	Consumer Price Index (2010 = 100)	34.845	39.012	39.3075	41.3435	45.0843	51.202	55.8371	63.0059	78.9	91.4303	100	107.956	108.57	108.31	121.385	180.5	205.612	235.299
Ukraine	Population, total	49175848	48683865	48202500	47812950	47451600	47105150	46787750	46509350	46258200	46053300	45870700	45706100	45593300	45489600	45271947	45154029	45004645	44831159
Ukraine	International murder rate (per 100,000 people)	9.04585	10.0283	8.95381	8.49296	7.38521	6.46163	6.34541	5.70426	5.33923	4.8702	4.34132	4.8702	5.15112	5.55112	6.33864	5.70426	5.33923	4.8702
