# Supplementary material for: Tourism cooperation in the Belt and Road Initiative from economic and spatial insights
Source: PLoS One. 2024 May 20;19(5):e0300392. doi: 10.1371/journal.pone.0300392 (PMC11104584; doi:10.1371/journal.pone.0300392)
Supplement: S1 Data — (ZIP) [file pone.0300392.s001.zip › data/Uzbekistan.xlsx]

## Sheet: Sheet1
Country Name	Indicator Name	2000	2001	2002	2003	2004	2005	2006	2007	2008	2009	2010	2011	2012	2013	2014	2015	2016	2017
Uzbekistan	International travel, expenditure (current US $)
Uzbekistan	International tourism, revenue (current US $)	63000000	72000000	68000000	48000000	57000000	28000000	43000000	51000000	64000000	99000000	121000000
Uzbekistan	International tourism, departures	217000	183000	264000	400000	455000	572000	893000	1248000	1150000	1317000	1610000
Uzbekistan	International tourism, number of arrivals	302000	345000	332000	231000	262000	242000	560000	903000	1069000	1215000	975000			1969000
Uzbekistan	Gross National Income per capita (GNI) as measured by graph set (current US $)	630	560	450	420	460	530	610	770	980	1160	1340	1530	1740	1970	2110	2170	2220	1980
Uzbekistan	Consumer Price Index (2010 = 100)
Uzbekistan	Population, total	24650400	24964450	25271850	25567650	25864350	26167000	26488250	26868000	27302800	27767400	28562400	29339400	29774500	30243200	30757700	31298900	31847900	32387200
Uzbekistan	International murder rate (per 100,000 people)	4.29797	4.29164	4.14709	3.72813	3.67732	3.43238	3.2019	2.98618	2.99829
