# Supplementary material for: Tourism cooperation in the Belt and Road Initiative from economic and spatial insights
Source: PLoS One. 2024 May 20;19(5):e0300392. doi: 10.1371/journal.pone.0300392 (PMC11104584; doi:10.1371/journal.pone.0300392)
Supplement: S1 Data — (ZIP) [file pone.0300392.s001.zip › data/Vietnam.xlsx]

## Sheet: Sheet1
Country Name	Indicator Name	2000	2001	2002	2003	2004	2005	2006	2007	2008	2009	2010	2011	2012	2013	2014	2015	2016	2017
Vietnam	International travel, expenditure (current US $)	400000000	500000000	600000000	700000000	800000000	900000000	1050000000	1220000000	1300000000	1100000000	1470000000	1710000000	1856000000	2050000000	2650000000	3595000000	4560000000	5560000000
Vietnam	International tourism, revenue (current US $)	1100000000	1200000000	1300000000	1400000000	1700000000	2300000000	2850000000	3750000000	3930000000	3050000000	4450000000	5710000000	6850000000	7250000000	7410000000	7350000000	8250000000	9350000000
Vietnam	International tourism, departures
Vietnam	International tourism, number of arrivals	2140000	2330000	2628000	2429000	2928000	3477000	3583000	4229000	4236000	3747000	5050000	6014000	6848000	7572000	7874000	7944000	10013000	13013000
Vietnam	Gross National Income per capita (GNI) as measured by graph set (current US $)	410	430	450	500	580	630	720	830	980	1100	1250	1360	1530	1710	1860	1950	2060	2170
Vietnam	Consumer Price Index (2010 = 100)	48.1276	47.9199	49.7557	51.3578	55.3427	59.9258	64.3518	69.6955	85.8065	91.8598	100	118.676	129.468	138.003	144.503	145.773	150.501	155.799
Vietnam	Population, total	80285562	81139919	81956496	82747662	83527678	84308843	85094617	85889590	86707801	87565407	88472512	89436644	90451881	91497725	92544915	93571567	94569072	95540800
Vietnam	International murder rate (per 100,000 people)	1.30191	1.23737	1.30191	1.27979	1.27263	1.24898	1.23157	1.35989	1.2594	1.40809	1.51007	1.51839	1.23157	1.35989	1.2594	1.40809	1.51007	1.51839
