# Supplementary material for: Tourism cooperation in the Belt and Road Initiative from economic and spatial insights
Source: PLoS One. 2024 May 20;19(5):e0300392. doi: 10.1371/journal.pone.0300392 (PMC11104584; doi:10.1371/journal.pone.0300392)
Supplement: S1 Data — (ZIP) [file pone.0300392.s001.zip › data/Yemen.xlsx]

## Sheet: Sheet1
Country Name	Indicator Name	2000	2001	2002	2003	2004	2005	2006	2007	2008	2009	2010	2011	2012	2013	2014	2015	2016	2017
Yemen	International travel, expenditure (current US $)	127000000	136000000	135000000	134000000	183000000	224000000	225000000	247000000	246000000	277000000	252000000	258000000	148000000	161000000	158000000	79000000	136500000	133625000
Yemen	International tourism, revenue (current US $)	73000000	38000000	38000000	139000000	139000000	181000000	181000000	425000000	886000000	899000000	1291000000	910000000	1005000000	1097000000	1199000000	116000000	865400000	726800000
Yemen	International tourism, departures
Yemen	International tourism, number of arrivals	73000	76000	98000	155000	274000	336000	1061000	948000	1023000	1028000	1025000	829000	874000	990000	1017500	366700	266700	166700
Yemen	Gross National Income per capita (GNI) as measured by graph set (current US $)	420	470	500	530	600	690	790	880	990	1080	1180	1060	1240	1410	1440	1100	1030	1230
Yemen	Consumer Price Index (2010 = 100)	34.2392	38.3176	43.0071	47.6658	53.6312	59.9657	66.4689	71.7234	85.3338	89.9484	100	119.544	131.361	145.769	157.583	169.583	181.583	193.583
Yemen	Population, total	17874725	18390135	18919179	19462086	20017068	20582927	21160534	21751605	22356391	22974929	23606779	24252206	24909969	25576322	26246327	26916207	27584213	28250420
Yemen	International murder rate (per 100,000 people)	3.89936	3.61729	3.22725	3.61729	3.22725	4.59118	4.22957	3.90776	3.9094	4.30904	4.65544	5.66959	6.48736	6.6585	4.65544	5.66959	6.48736	6.6585
